# Supplementary material for: Mapping pathogen genomics training provision: a structured analysis within a global consortium network
Source: Front Public Health. 2026 Apr 29;14:1768827. doi: 10.3389/fpubh.2026.1768827 (PMC13167935; doi:10.3389/fpubh.2026.1768827)
Supplement: Supplementary file 1 [file Table_1.xlsx]

## Sheet: Tidied_Course_Dataset_updated
ID	Organization Name	Location	Course Title	Course Link	Context	Public Health Appropriateness	Target Audience	Primary Focus Areas	Focus Area - Epidemiology	Focus Area - Pathogen Genomics	Focus Area - Sample Processing	Focus Area - Library Prep	Focus Area - Sequencing	Focus Area - Bioinformatics	Focus Area - Data Analysis	Focus Area - Biostatistics	Focus Area - SysAdmin	Focus Area - Other	Specific Pathogen	Sub-topics Covered	Course Level	Assessment	Accreditation and Certificated	Course Access	Methods of presentation	Presentation Method - Face to Face	Presentation Method - Live Remote	Presentation Method - Pre-recorded	Presentation Method - Other	Availability of content	Format and duration	Regional Appropriateness	Accessibility ad langauge	Reusability	ID	Name of organisation:	Location of organisation (City, Country):	What is the title of the course?	Prior to the course, participants should be familiar with the following compute infrastructure(s) (select all options which are applicable):	Prior to the course, participants should be familiar with the following compute infrastructure(s) (select all options which are applicable): (choice=Local computer (laptop or desktop))	Prior to the course, participants should be familiar with the following compute infrastructure(s) (select all options which are applicable): (choice=On premise high performance computer)	Prior to the course, participants should be familiar with the following compute infrastructure(s) (select all options which are applicable): (choice=Private cloud)	Prior to the course, participants should be familiar with the following compute infrastructure(s) (select all options which are applicable): (choice=Public cloud (Google Cloud, AWS, Microsoft Azure))	Prior to the course, participants should be familiar with the following compute infrastructure(s) (select all options which are applicable): (choice=Not applicable)	Prior to the course, participants should be familiar with the following compute infrastructure(s) (select all options which are applicable): (choice=Other)	#NAME?	During the course, participants will utilize the following compute infrastructure(s) (select all options which are applicable):	During the course, participants will utilize the following compute infrastructure(s) (select all options which are applicable): (choice=Local computer (laptop or desktop))	During the course, participants will utilize the following compute infrastructure(s) (select all options which are applicable): (choice=On premise high performance computer)
C01	Chan Zuckerberg Biohub	San Francisco, CA USA	Metagenomic Sequencing for Detection, Identification and Surveillance of Infectious Disease	This was offered as part of a summer institute	Research/academia	Yes	experimental biologists at research institutions and in public health settings	(II) Pathogen genomics for clinicians (III) Sample processing, DNA/RNA extraction (IV) Library prep (V) Sequencing (VI) Bioinformatics	Unchecked	Checked	Checked	Checked	Checked	Checked	Unchecked	Unchecked	Unchecked	Unchecked	no, it is focused on metagenomic sequencing	Sample collection lab set up enrichment strategies (amplicon based)	Beginner	No	No	Other - The course was offered as part of a summer institute in Ethiopia. Offered once per year.	(I) Face-to-face sessions: Was remote this year - is normally in Ethiopia (II) Live, remote sessions: EAT	Checked	Checked	Unchecked	Unchecked	Summer Institute is offered every summer. Our course was added this year for the first time and will occur next summer.	5-day workshop when remote. We would extend into a two-week workshop with hands-on wet lab work.	Yes	No	Yes	C01
C02	Makerere University	Kampala, Uganda	Applied Microbial Genomics	bioinformaticians based at health institutes, experimental biologists at research institutions	Research/academia	Yes	bioinformaticians based at health institutes, experimental biologists at research institutions	(I) Epidemiology (II) Pathogen genomics for clinicians (V) Sequencing (VI) Bioinformatics (VIII) Data analysis, data visualization, data management or a related topic (as would be applicable in the context of public health, pathogen genomics and epidemiology)	Checked	Checked	Unchecked	Unchecked	Checked	Checked	Checked	Unchecked	Unchecked	Unchecked	Clinically important pathogens	Bioinformatics tools in clinical microbiology	Intermediate	Yes	Yes	Applicants undergo a selection process	(II) Live, remote sessions: EAT	Unchecked	Checked	Unchecked	Unchecked	Constantly available	hour-long seminar	Yes	English	No	C02
C03	Institut Pasteur de Tunis	Tunisia	Introduction to NGS Technologies and their applications	https://www.h3abionet.org/training/ibt	Research/academia	Yes	mainly experimental biologists at research institutions	(V) Sequencing	Unchecked	Unchecked	Unchecked	Unchecked	Checked	Unchecked	Unchecked	Unchecked	Unchecked	Unchecked		- Human Genome Project - Evolution of Sequencing Technologies - Databases and resources to retrieve relevant Omics information - Applications of NGS	Beginner	No	Not alone, but as part of a H3ABioNet course	Applicants undergo a selection process	(III) Pre-recorded materials	Unchecked	Unchecked	Checked	Unchecked	Presented at regular intervals	2 hours-long	Yes	No	Limited re-use	C03	Institut Pasteur de Tunis	Tunis, Tunisie	Introduction to NGS technologies and their applications	(I) Local computer (laptop or desktop)	Checked	Unchecked	Unchecked	Unchecked	Unchecked	Unchecked		(I) Local computer (laptop or desktop)	Checked	Unchecked
C04	Dalhousie University	Halifax, Canada	Canadian Bioinformatics Workshop: Infectious Disease Epidemiology Analysis	https://bioinformatics.ca/workshops/2021-infectious-disease-epidemiology-analysis/	Research/academia	Yes	Graduates, postgraduates, staff bioinformaticians, laboratory technologists, medical microbiologists and PIs working with or about to embark on analysis of genomic and metagenomics data for epidemiological investigations.	(I) Epidemiology (II) Pathogen genomics for clinicians (VI) Bioinformatics (VIII) Data analysis, data visualization, data management or a related topic (as would be applicable in the context of public health, pathogen genomics and epidemiology)	Checked	Checked	Unchecked	Unchecked	Unchecked	Checked	Checked	Unchecked	Unchecked	Unchecked		- Understand next generation sequencing (NGS) platforms as applied to pathogen genomics and metagenomics sequencing - Analyze NGS data for pathogen surveillance and outbreak investigations - Analyze antimicrobial resistance genes - Detect emerging pathogens in metagenomics data - Perform phylogeographic analysis - Use different visualization tools for genomic epidemiology analysis	Intermediate	No	No	Other - Application + fee to attend course but all courses materials are freely available and open.	(I) Face-to-face sessions: Canada (rotating) (II) Live, remote sessions: Depending on Canadian location: UTC-2:30 to UTC-7:00	Checked	Checked	Unchecked	Unchecked	Presented at regular intervals	3-day workshop with lectures and hands-on tutorials usually in-person although digital during COVID.	Yes	No	Yes	C04	Dalhousie University	Halifax, Canada	Canadian Bioinformatics Workshop: Infectious Disease Epidemiology	(I) Local computer (laptop or desktop)	Checked	Unchecked	Unchecked	Unchecked	Unchecked	Unchecked		(I) Local computer (laptop or desktop) (IV) Public cloud (Google Cloud, AWS, Microsoft Azure)	Checked	Unchecked
C05	Chan Zuckerberg Initiative	San Francisco, USA	Foundations of genomic epidemiology	The course is currently just a series of seminars. I've put them up on youtube, and can email out the links if you reach out to me.	Public health		These seminars were developed to help teach the foundational theory and components of genomic epidemiology to surveillance epidemiologists, molecular epidemiologists, and public health microbiologists conducting sequencing at county-level public health agencies.	(VIII) Data analysis, data visualization, data management or a related topic (as would be applicable in the context of public health, pathogen genomics and epidemiology)	Unchecked	Unchecked	Unchecked	Unchecked	Unchecked	Unchecked	Checked	Unchecked	Unchecked	Unchecked	No, although many examples are oriented towards SARS-CoV-2 or Ebola.	The interwoven timescales of transmission and pathogen evolution, making divergence trees, making time trees, discrete trait analysis for phylogeography, Nextstrain, Nextclade, consensus genome quality control.	Beginner	No	No	Course is freely available to anyone	(III) Pre-recorded materials	Unchecked	Unchecked	Checked	Unchecked	Constantly available	Each video is an hour long seminar that was presented over zoom to our public health partners.	Yes	No, although I totally agree that this would be good to add.	Yes	C05
C06	Kwame Nkrumah University of Science and Technology (KNUST)	Kumasi, Ghana	Metagenomics applied to surveillance of pathogens and antimicrobial resistance	https://www.coursera.org/learn/metagenomics/home/info	Public health		Experimental biologists at research institutions	(I) Epidemiology (II) Pathogen genomics for clinicians (III) Sample processing, DNA/RNA extraction (IV) Library prep (V) Sequencing (VI) Bioinformatics	Checked	Checked	Checked	Checked	Checked	Checked	Unchecked	Unchecked	Unchecked	Unchecked	No	https://www.coursera.org/learn/metagenomics/home/info	Beginner	formative and summative assessments - multiple choice questions quizzes and test	It provides a certificate of completion	Course is freely available to anyone	(III) Pre-recorded materials	Unchecked	Unchecked	Checked	Unchecked	Presented at regular intervals	1 - 3 hours per week - approximately 15 hours to complete entire course	Yes	Yes, course is available in English Subtitles available in French, Portuguese (European), Russian, English, Spanish	Yes	C06	Kwame Nkrumah University of Science and Technology (KNUST)	Kumasi, Ghana	Metagenomics applied to surveillance of pathogens and antimicrobial resistance	(I) Local computer (laptop or desktop)	Checked	Unchecked	Unchecked	Unchecked	Unchecked	Unchecked		(I) Local computer (laptop or desktop)	Checked	Unchecked
C07	Kwame Nkrumah University of Science and Technology (KNUST)	Kumasi, Ghana	Whole genome sequencing of bacterial genomes - tools and applications	https://www.coursera.org/learn/wgs-bacteria	Research/academia	Yes	Experimental biologists at research institutions trainers in bioinformatics settings health personnel students in life science field/programmes.	(II) Pathogen genomics for clinicians (V) Sequencing (VI) Bioinformatics (VIII) Data analysis, data visualization, data management or a related topic (as would be applicable in the context of public health, pathogen genomics and epidemiology) (X) Other: Antimicrobial / Antibiotic / Drug resistance	Unchecked	Checked	Unchecked	Unchecked	Checked	Checked	Checked	Unchecked	Unchecked	Checked	Salmonella and E. coli	https://www.coursera.org/learn/wgs-bacteria	Beginner	formative and summative assessments - multiple choice questions quizzes and test	It provides a certificate of completion	Course is freely available to anyone	(III) Pre-recorded materials	Unchecked	Unchecked	Checked	Unchecked	Course modules are released on weekly bases and accessed after completion of each module - Transcript and other material resources are available online as softcopies	Approximately 7 hours to complete the modules.	Yes	Subtitles are provided in the following languages: Arabic, French, Portuguese (European), Italian, Vietnamese, German, Russian, English, Spanish	Yes	C07	Kwame Nkrumah University of Science and Technology (KNUST)	Kumasi, Ghana	Whole genome sequencing of bacterial genomes - tools and applications	(I) Local computer (laptop or desktop)	Checked	Unchecked	Unchecked	Unchecked	Unchecked	Unchecked		(I) Local computer (laptop or desktop)	Checked	Unchecked
C08	Universidad de los Andes	Bogot√ü, Colombia	Applied bioinformatics, molecular epidemiology, and the SARS-CoV-2 pandemic	https://www.ebi.ac.uk/training/events/cabana-workshop-applied-bioinformatics-molecular-epidemiology-and-sars-cov-2-pandemic/	Research/academia	Yes	Bioinformaticians based at health institutes, and experimental biologists at research institutions	(I) Epidemiology (II) Pathogen genomics for clinicians (III) Sample processing, DNA/RNA extraction (VI) Bioinformatics (VIII) Data analysis, data visualization, data management or a related topic (as would be applicable in the context of public health, pathogen genomics and epidemiology)	Checked	Checked	Checked	Unchecked	Unchecked	Checked	Checked	Unchecked	Unchecked	Unchecked	SARS-CoV-2	https://www.ebi.ac.uk/training/events/cabana-workshop-applied-bioinformatics-molecular-epidemiology-and-sars-cov-2-pandemic/	Intermediate	Final Exam	No	Course is freely available to anyone	(II) Live, remote sessions: Bogot√ü, Colombia	Unchecked	Checked	Unchecked	Unchecked	One course as part of the project CABANA https://cabana.online/	4-day workshop	Yes	No	Yes	C08
C09	Kwame Nkrumah University of Science and Technology (KNUST)	Kumasi, Ghana	Bacterial Bioinformatics	https://www.coursera.org/learn/informatics	Research/academia	Yes	Experimental biologists at research institutions trainers in bioinformatics settings health personnel students in life science field/programmes.	(II) Pathogen genomics for clinicians (VI) Bioinformatics (VIII) Data analysis, data visualization, data management or a related topic (as would be applicable in the context of public health, pathogen genomics and epidemiology)	Unchecked	Checked	Unchecked	Unchecked	Unchecked	Checked	Checked	Unchecked	Unchecked	Unchecked	No	https://www.coursera.org/learn/informatics	Intermediate	Weekly practice exercise and quizzes	It provides a certificate of completion	Course is freely available to anyone	(III) Pre-recorded materials	Unchecked	Unchecked	Checked	Unchecked	Presented at regular intervals	1 - 3 hours per week, or approximately 14 hours to complete.	Yes	Presented in English with Subtitles including French, Portuguese (European), Russian, English, Spanish	Yes	C09	Kwame Nkrumah University of Science and Technology (KNUST)	Kumasi, Ghana	Bacterial Bioinformatics	(I) Local computer (laptop or desktop)	Checked	Unchecked	Unchecked	Unchecked	Unchecked	Unchecked		(I) Local computer (laptop or desktop)	Checked	Unchecked
C10	Kwame Nkrumah University of Science and Technology (KNUST)	Kumasi, Ghana	Genetic Epidemiology Foundations	https://www.coursera.org/learn/genetic-epidemiology	Public health		Public health research scientists involved in disease genomics, bioinformaticians based at public health institutes, trainers in public health genomics or bioinformatics settings	(I) Epidemiology (II) Pathogen genomics for clinicians (VI) Bioinformatics (VIII) Data analysis, data visualization, data management or a related topic (as would be applicable in the context of public health, pathogen genomics and epidemiology)(VIII) Biostatistics	Checked	Checked	Unchecked	Unchecked	Unchecked	Checked	Checked	Checked	Unchecked	Unchecked	No	https://www.coursera.org/learn/genetic-epidemiology	Intermediate	Weekly or Modular practice exercises and quizzes	It provides a certificate of completion	Course is freely available to anyone	(III) Pre-recorded materials	Unchecked	Unchecked	Checked	Unchecked	Constantly available	Approximately 17 hours to complete entire course. Start instantly and learn at your own schedule.	Yes	Course is presented in English with Subtitles in English	Yes	C10	Kwame Nkrumah University of Science and Technology (KNUST)	Kumasi, Ghana	Genetic Epidemiology Foundations	(I) Local computer (laptop or desktop) (VI) Other: Internet access	Checked	Unchecked	Unchecked	Unchecked	Unchecked	Checked	Internet access	(I) Local computer (laptop or desktop) (VI) Other:Internet access	Checked	Unchecked
C11	Johns Hopkins University	Baltimore, MD, USA	JHU/NCDC Sequencing Workshop	https://www.youtube.com/playlist?list=PLWQWtO75LakmVZZRQKqGIMRyvEiCD-y2T	Research/academia	Yes	broad audience of laboratory scientists and bioinformaticians at health or research institutions	(I) Epidemiology (III) Sample processing, DNA/RNA extraction (IV) Library prep (V) Sequencing (VI) Bioinformatics	Checked	Unchecked	Checked	Checked	Checked	Checked	Unchecked	Unchecked	Unchecked	Unchecked	Current iteration is focused on SARS-CoV-2, with the goal of broadening/adapting to other pathogens using the same background material in the future	Module 1. Introduction to Pathogen Sequencing Module 2. Introduction to Genomic Epidemiology Module 3. Sequencing with the MinION: Laboratory Methods Module 4. Sequencing with the MinION: Loading and Interpretation Module 5. Introduction to Bioinformatics Module 6. Running the Assembly Pipeline (including Command Line Introduction) Module 7. Working with Sequence Data Module 8. Sequence Alignment…	Intermediate	formative and summative assessments to guage comprehension	Not currently.	Other - Materials will be made available to anyone. Course participants are selected from collaborating institutions.	(II) Live, remote sessions: GMT+1 (III) Pre-recorded materials	Unchecked	Checked	Checked	Unchecked	"This course will occur in April 2021 future iterations dependent on funding and interest (though materials will remain available only)"	Two 1-2 hour Zoom sessions per week for 4 weeks. Participants are expected to watch up to 1 hour of pre-recorded material between sessions, and to attempt laboratory methods or bioinformatic analysis as appropriate.	Yes	Yes - pre-recorded videos will have English and French subtitle options. All materials and slides will be available in English.	Yes	C11
C12	Kwame Nkrumah University of Science and Technology (KNUST)	Kumasi, Ghana	Essentials of Genomics and Biomedical Informatics	https://www.edx.org/course/essentials-of-genomics-and-biomedical-informatics	Research/academia	Yes	Life science researchers Health science research Biomedical science researchers	(I) Epidemiology (V) Sequencing (VI) Bioinformatics (VIII) Data analysis, data visualization, data management or a related topic (as would be applicable in the context of public health, pathogen genomics and epidemiology)	Checked	Unchecked	Unchecked	Unchecked	Checked	Checked	Checked	Unchecked	Unchecked	Unchecked	No	https://www.edx.org/course/essentials-of-genomics-and-biomedical-informatics	Advanced	Yes, weekly quizzes and practical assignments	It provides a certificate of completion	Course is freely available to anyone	(III) Pre-recorded materials	Unchecked	Unchecked	Checked	Unchecked	Presented at regular intervals	2-3 hours per week for 12 weeks	Yes	Video transcript: English, Hebrew, Arabic	Yes	C12	Kwame Nkrumah University of Science and Technology (KNUST)	Kumasi, Ghana	Essentials of Genomics and Biomedical Informatics	(I) Local computer (laptop or desktop) (VI) Other: Internet access	Checked	Unchecked	Unchecked	Unchecked	Unchecked	Checked	Internet access	(I) Local computer (laptop or desktop) (VI) Other:Internet access	Checked	Unchecked
C13	H3ABioNet	Cape Town, South Africa	Next Generation Sequencing Bioinformatics Training Course	https://coursesandconferences.wellcomeconnectingscience.org/event/next-generation-sequencing-bioinformatics-remote-classrooms-africa-20210413/	Research/academia	Yes	he course is aimed at postdoctoral scientists, senior PhD students, junior faculty members or clinicians/healthcare professionals based in Africa who are actively engaged in or soon to commence research involving next generation sequencing data analysis.	(II) Pathogen genomics for clinicians (VI) Bioinformatics (VIII) Data analysis, data visualization, data management or a related topic (as would be applicable in the context of public health, pathogen genomics and epidemiology)(VIII) Biostatistics	Unchecked	Checked	Unchecked	Unchecked	Unchecked	Checked	Checked	Checked	Unchecked	Unchecked		The programme will cover the following topics: √≤ Intro to Unix/Linux & running workflows √≤ Introduction to NGS Technologies √≤ NGS data pre-processing and QC √≤ Alignment to reference sequences √≤ Variant calling and annotation √≤ ChIP-Seq √≤ RNA-Seq √≤ Genome assembly	Intermediate	formative and summative assessments - multiple choice questions quizzes and test	It provides a certificate of completion	Applicants undergo a selection process	(I) Face-to-face sessions: 31 Classrooms distributed across Africa and an online Zoom room (II) Live, remote sessions: CAT (III) Pre-recorded materials	Checked	Checked	Checked	Unchecked	Presented at regular intervals	The course will run for 8 weeks on Tuesdays and Thursdays (4 hours per session) from the 13th of April until the 10th of June 2021	Yes	No but these are being worked on.	Yes	C13	University of Cape Town	Cape Town, South Africa	Next Generation Sequencing Bioinformatics Training Course	(I) Local computer (laptop or desktop)	Checked	Unchecked	Unchecked	Unchecked	Unchecked	Unchecked		(I) Local computer (laptop or desktop) (VI) Other: Course utilizes a virtual machine	Checked	Unchecked
C14	Centers for Disease Control and Prevention	Atlanta, USA	Molecular Epidemiology for Epidemiologists	This course was offered in person. We plan to transition it online. General information about our office's training resources is at https://www.cdc.gov/amd/what-we-do/building-capacity-workforce.html	Public health		Epidemiologists working in US state and local health departments.	(I) Epidemiology (VIII) Data analysis, data visualization, data management or a related topic (as would be applicable in the context of public health, pathogen genomics and epidemiology)	Checked	Unchecked	Unchecked	Unchecked	Unchecked	Unchecked	Checked	Unchecked	Unchecked	Unchecked	No, it addresses bacterial and viral genetics. Case studies (examples) are foodborne bacteria, HIV, and TB.	Microbial evolution Next-gen sequencing technology Genome assembly Phylogenetic trees hqSNP and MLST Epidemiologic inference from sequence data Phenotypic inference (antimicrobial resistance) Outbreak investigation Network analysis (contact tracing) Diagnostics Challenges in IT and data integration	Beginner	No	Not at present, planned for online	Applicants undergo a selection process	(I) Face-to-face sessions: At CDC headquarters in Atlanta. (X) Other: Plan to offer online, platform TBD.	Checked	Unchecked	Unchecked	Checked	Presented at regular intervals	Two-day workshop with lectures and hands-on exercises.	No	No	Yes	C14
C15	Centers for Disease Control and Prevention/ OAMD	Atlanta, GA USA	AMD Academy Bioinformatics course	https://www.cdc.gov/amd and https://www.aphl.org/programs/infectious_disease/Pages/Advanced-Molecular-Detection.aspx	Public health		State, local, and territorial public health laboratories in the United States.	(V) Sequencing (VI) Bioinformatics (VIII) Data analysis, data visualization, data management or a related topic (as would be applicable in the context of public health, pathogen genomics and epidemiology)	Unchecked	Unchecked	Unchecked	Unchecked	Checked	Checked	Checked	Unchecked	Unchecked	Unchecked	No.	Introduction to Bioinformatics Introduction to Bacterial Genomics Intro to Linux Environment Bioinformatics resources for public health Getting things done in Linux Quality control of NGS Data Genome Assembly Sequence alignment and searching Pathogen Characterization and Annotation Genetic inference Data Visualization Communication of NGS data	Intermediate	Yes, pre-course evaluation form	No the course does offer CEU via APHL.	Course is available to anyone but an application is required	(I) Face-to-face sessions: Atlanta, GA (II) Live, remote sessions: Eastern Standard Time (III) Pre-recorded materials	Checked	Checked	Checked	Unchecked	Due to COVID-19 the course timeline is TBD.	Typically 5-day in person workshop. Other offerings were in place during COVID-19.	No	Not currently available.	No	C15	Centers for Disease Control and Prevention	Atlanta, GA USA	AMD Academy Bioinformatics Course	(I) Local computer (laptop or desktop) (II) On premise high performance computer (III) Private cloud (IV) Public cloud (Google Cloud, AWS, Microsoft Azure)	Checked	Checked	Checked	Checked	Unchecked	Unchecked		(I) Local computer (laptop or desktop) (II) On premise high performance computer (IV) Public cloud (Google Cloud, AWS, Microsoft Azure)	Checked	Checked
C16	University of Ibadan	Ibadan, Nigeria	SUSTAINABLE DEVELOPMENT IN BIOINFORMATICS TO SUPPORT PUBLIC HEALTH	We do not have a link yet	Public health		Hospital Laboratory Scientists and Field epidemiologists interested in integrating bioinformatics within their health institute and field.	(II) Pathogen genomics for clinicians (VI) Bioinformatics (VIII) Data analysis, data visualization, data management or a related topic (as would be applicable in the context of public health, pathogen genomics and epidemiology)	Unchecked	Checked	Unchecked	Unchecked	Unchecked	Checked	Checked	Unchecked	Unchecked	Unchecked	No	1. Next-Generation Sequencing technologies 2. The use of online platforms and user-friendly workflows to conduct bioinformatic analyses (genome assembly, speciation, SNP phylogeny, AMR gene prediction), 3. How to visualize and interpret the results from bioinformatic analyses	Beginner	No	No	Applicants undergo a selection process	(II) Live, remote sessions: GMT+1 (III) Pre-recorded materials	Unchecked	Checked	Checked	Unchecked	The course is reliant on the availability of grants/funds to finance it.	A one- or two-week course every month for three months	Yes	We have not considered this yet	Yes	C16	University of Ibadan	Ibadan, Nigeria	Sustainable Development in bioinformatics to support public health	(I) Local computer (laptop or desktop)	Checked	Unchecked	Unchecked	Unchecked	Unchecked	Unchecked		(I) Local computer (laptop or desktop) (II) On premise high performance computer (IV) Public cloud (Google Cloud, AWS, Microsoft Azure)	Checked	Checked
C17	MRIGlobal	Kansas City, Missouri	COVID-19 Virtual Lab Training for Genomic Epidemiology	https://www.mriglobal.org/	Research/academia	Yes	experimental biologists at research institutions and laboratory technicians in public health labs	(I) Epidemiology (III) Sample processing, DNA/RNA extraction (IV) Library prep (V) Sequencing	Checked	Unchecked	Checked	Checked	Checked	Unchecked	Unchecked	Unchecked	Unchecked	Unchecked	SARS-CoV-2 and other respiratory pathogens	RNA extraction in BSC Clinical specimen (mock NP swab sample) Library Preparation in Sequencing Lab Pre-amplification area and Post-amplification area Reagent preparation at start of day Qubit Analyzer to check libraries for concentration and quality Load sequencer flow cells and reagent cartridge Sequencing run- Miseq Review of results after sequencing run Upload of data to Explify or Illumina s…	Intermediate	Yes- it will but it is under development	Not yet	Other - BMGF NGS Academy- Africa CDC	(II) Live, remote sessions: tbd- Africa time zones likely (III) Pre-recorded materials	Unchecked	Checked	Checked	Unchecked	Presented at regular intervals	5-7 day virtual workshop with hands-on work in the lab and review of the results etc. In-person training when possible.	Yes	Plan sub-titles in French	Limited re-use	C17
C18	Chan Zuckerberg Initiative	San Francisco, USA	Foundations of Genomic Epidemiology	This is a seminar series that we've been running over Zoom. We've been recording the sessions and then sharing the recordings over youtube. You can see the recordings here: https://covidtracker.czbiohub.org/resources	Public health		Applied epidemiologists, public health microbiologists, lab directors working on bringing genomic sequencing into their lab.	(I) Epidemiology (V) Sequencing (VI) Bioinformatics (VIII) Data analysis, data visualization, data management or a related topic (as would be applicable in the context of public health, pathogen genomics and epidemiology)	Checked	Unchecked	Unchecked	Unchecked	Checked	Checked	Checked	Unchecked	Unchecked	Unchecked	This is primarily a theory-based seminar series, but many of the examples are oriented around SARS-CoV-2.	Inferring genetic divergence trees, molecular clocks and time trees, phylogeography, consensus genome QC, genomic epi sampling design, Pango nomenclature, pathogen-specific genomic epi.	Beginner	No	No	Course is freely available to anyone	(III) Pre-recorded materials	Unchecked	Unchecked	Checked	Unchecked	Presented at regular intervals	hour long seminar.	No	We don't have that, but I totally agree that this would be really important to add.	Yes	C18	Washington Department of Health	Seattle, WA	Foundations of Genomic Epidemiology	(V) Not applicable	Unchecked	Unchecked	Unchecked	Unchecked	Checked	Unchecked		(V) Not applicable	Unchecked	Unchecked
C19	Fogarty International Center and Johns Hopkins Applied Physics Laboratory	Bethesda Maryland	Workshop for Implementation of Genomic Epidemiology	Currently no formal website, Video tutorials are available at this link: https://www.youtube.com/playlist?list=PL55AU_POme3NH5xF46ECNAd6Tz-JSumPK Course materials: https://docs.google.com/document/d/1-RqIssnrI701osyDzsPET1gWx0sPYKI93HH4yt1Vc_E/edit#heading=h.ekvb3yk59v9b	Public health		The course was designed for public health laboratorians and research laboratories engaged in molecular diagnostics and interested in genomic surveillance of pathogens.		Unchecked	Unchecked	Unchecked	Unchecked	Unchecked	Unchecked	Unchecked	Unchecked	Unchecked	Unchecked	The course was designed to address emerging pathogens and used influenza as a model organism. During the COVID-19 pandemic, the focus switched to SARS-CoV-2 as the model organism.	Session 1: Welcome and Introductions Session 2: Introduction to Pathogen Genome Sequencing Session 3: Introduction to Genomic Epidemiology Session 4-1: Sample Preparation for SARS-CoV-2 Session 4-2: Deep Dive: Sample Preparation for SARS-CoV-2 Session 4-3: Fluorometric DNA Quantitation Session 5-1: Loading Samples onto an Oxford Nanopore MinION flowcell Session 5-2: Starting MinKNOW Session 6: In…	Beginner	No	It provides participants with a certificate of attendance.	Other - Discussions with public health or research funding agencies such as Africa CDC, NIH and Pasteur Institute have led to workshops with international research institutions requesting training		Unchecked	Unchecked	Unchecked	Unchecked	Other	Five day in person or remote workshop	Yes	Yes, French subtitles are available	Yes	C19	Fogarty International Center, National Institutes of Health	Bethesda, Maryland, USA	Workshop for Implementation of Genomic Epidemiology	(I) Local computer (laptop or desktop)	Checked	Unchecked	Unchecked	Unchecked	Unchecked	Unchecked		(I) Local computer (laptop or desktop)	Checked	Unchecked
C20	Wellcome Connecting Science	Cambridge UK	Bioinformatics for Biologists: An Introduction to Linux, Bash Scripting, and R	https://www.futurelearn.com/courses/linux-for-bioinformatics	Research/academia	Yes	bioinformaticians based at health institutes and experimental biologists at research institutions	(VI) Bioinformatics (VIII) Data analysis, data visualization, data management or a related topic (as would be applicable in the context of public health, pathogen genomics and epidemiology)	Unchecked	Unchecked	Unchecked	Unchecked	Unchecked	Checked	Checked	Unchecked	Unchecked	Unchecked	No	What is Linux? Why Linux for biologists? The Linux file system and navigating around it via the command line Manipulation and searching of data files using the command line to access useful biological data The basics of writing Bash scripts and its use for process automation Guidelines and recommendations for best practice preparation of data files under Linux for exporting to other environments …	Beginner	Yes, multiple choice	It provides a certificate of completion	Course is freely available to anyone	(X) Other: Online but some support	Unchecked	Unchecked	Unchecked	Checked	Presented at regular intervals	2 weeks at your own pace	Yes	Yes, English subtitles	No	C20	Wellcome Connecting Science	Cambridge, UK	Bioinformatics for Biologists: An Introduction to Linux, Bash Scripting, and R	(V) Not applicable	Unchecked	Unchecked	Unchecked	Unchecked	Checked	Unchecked		(I) Local computer (laptop or desktop)	Checked	Unchecked
C21	Wellcome Connecting Science	Cambridge UK	Bacterial Genomes: Antimicrobial Resistance in Bacterial Pathogens	https://www.futurelearn.com/courses/antimicrobial-resistance	Research/academia	Yes	bioinformaticians based at health institutes and experimental biologists at research institutions	(II) Pathogen genomics for clinicians (VI) Bioinformatics	Unchecked	Checked	Unchecked	Unchecked	Unchecked	Checked	Unchecked	Unchecked	Unchecked	Unchecked	No	Significance and challenges of AMR and the need for control of antibiotic use Mechanisms of antibiotic action, resistance and evolution Antimicrobial susceptibility testing Molecular detection and characterisation of AMR resistance genes Recent developments in genomic technology for tackling AMR	Beginner	Yes, multiple choice questions	It provides a certificate of completion	Course is freely available to anyone	(X) Other: Online	Unchecked	Unchecked	Unchecked	Checked	Presented at regular intervals	3 weeks at your own pace	Yes	English	No	C21	Wellcome Connecting Science	Cambridge, UK	Bacterial Genomes: Antimicrobial Resistance in Bacterial Pathogens	(V) Not applicable	Unchecked	Unchecked	Unchecked	Unchecked	Checked	Unchecked		(I) Local computer (laptop or desktop)
C22	Wellcome Connecting Science/FutureLearn	Cambridge UK	Bacterial Genomes I: From DNA to Protein Function Using Bioinformatics	https://www.futurelearn.com/courses/bacterial-genomes-bioinformatics	Research/academia	Yes	bioinformaticians based at health institutes and experimental biologists at research institutions	(II) Pathogen genomics for clinicians (VI) Bioinformatics (VIII) Data analysis, data visualization, data management or a related topic (as would be applicable in the context of public health, pathogen genomics and epidemiology)	Unchecked	Checked	Unchecked	Unchecked	Unchecked	Checked	Checked	Unchecked	Unchecked	Unchecked	No	√≤ Bioinformatics tools, DNA and protein sequences √≤ Retrieving DNA and protein sequences from repositories √≤ Databases for protein annotation √≤ Inferring function from sequence	Beginner	Yes, multiple choice questions	CPD Accreditation - Royal College of Pathologists and Certificate of completion	Course is freely available to anyone	(X) Other: Online	Unchecked	Unchecked	Unchecked	Checked	Constantly available	2 weeks at your own pace	Yes	English	No	C22	Wellcome Connecting Science	Cambridge, UK	Bacterial Genomes I: From DNA to Protein Function Using Bioinformatics	(V) Not applicable	Unchecked	Unchecked	Unchecked	Unchecked	Checked	Unchecked		(I) Local computer (laptop or desktop)	Checked	Unchecked
C23	Wellcome Connecting Science/FutureLearn	Cambridge UK	Bacterial Genomes II: Accessing and Analysing Microbial Genome Data Using Artemis	https://www.futurelearn.com/courses/bacterial-genomes-access-and-analysis	Research/academia	Yes	bioinformaticians based at health institutes and experimental biologists at research institutions	(II) Pathogen genomics for clinicians (VI) Bioinformatics (VIII) Data analysis, data visualization, data management or a related topic (as would be applicable in the context of public health, pathogen genomics and epidemiology)	Unchecked	Checked	Unchecked	Unchecked	Unchecked	Checked	Checked	Unchecked	Unchecked	Unchecked	No	Multi-FASTA files Reference and draft bacterial genomes Introduction to Artemis, an open source genome browser Genome annotation Genomic regions defined by GC (guanine-cytosine) content Accessing and downloading whole genome sequences Pathogenicity islands Peer-reviewed project: Ecological niche adaptation between two Mycobacterium species Pseudogenes in Mycobacterium species	Beginner	Yes, multiple choice questions	CPD Accreditation - Royal College of Pathologists and Certificate of completion	Course is freely available to anyone	(X) Other: Online	Unchecked	Unchecked	Unchecked	Checked	Constantly available	3 weeks at your own pace	Yes	English	No	C23	Wellcome Connecting Science	Cambridge, UK	Bacterial Genomes II: Accessing and Analysing Microbial Genome Data Using Artemis	(V) Not applicable	Unchecked	Unchecked	Unchecked	Unchecked	Checked	Unchecked		(I) Local computer (laptop or desktop)	Checked	Unchecked
C24	Wellcome Connecting Science/FutureLearn	Cambridge UK	Bacterial Genomes III: Comparative Genomics using Artemis Comparison Tool (ACT)	https://www.futurelearn.com/courses/bacterial-genomes-comparative-genomics-act	Research/academia	Yes	bioinformaticians based at health institutes and experimental biologists at research institutions	(II) Pathogen genomics for clinicians (VI) Bioinformatics (VIII) Data analysis, data visualization, data management or a related topic (as would be applicable in the context of public health, pathogen genomics and epidemiology)	Unchecked	Checked	Unchecked	Unchecked	Unchecked	Checked	Checked	Unchecked	Unchecked	Unchecked	No	* Introduction to comparative genomics * Introduction to ACT * Analyse available data * Generate your own comparison files * Make your own comparisons in ACT * Identify pseudogenes in Mycobacterium leprae using ACT * Peer review project: Comparative genomics on two clinically relevant plasmids from Shigella	Beginner	Yes, multiple choice questions	CPD Accreditation - Royal College of Pathologists and Certificate of completion	Course is freely available to anyone	(X) Other: Online	Unchecked	Unchecked	Unchecked	Checked	Constantly available	3 weeks at your own pace	Yes	English	No	C24	Wellcome Connecting Science	Cambridge, UK	Bacterial Genomes III: Comparative Genomics using Artemis Comparison Tool (ACT)	(V) Not applicable	Unchecked	Unchecked	Unchecked	Unchecked	Checked	Unchecked		(I) Local computer (laptop or desktop)	Checked	Unchecked
C25	Wellcome Connecting Science/FutureLearn	Cambridge UK	https://www.futurelearn.com/courses/introduction-to-bacterial-genomics	https://www.futurelearn.com/courses/introduction-to-bacterial-genomics	Research/academia	Yes	bioinformaticians based at health institutes and experimental biologists at research institutions	(II) Pathogen genomics for clinicians (VI) Bioinformatics (VIII) Data analysis, data visualization, data management or a related topic (as would be applicable in the context of public health, pathogen genomics and epidemiology)	Unchecked	Checked	Unchecked	Unchecked	Unchecked	Checked	Checked	Unchecked	Unchecked	Unchecked	No	√≤ Diseases caused by bacteria √≤ What bacterial genomes look like √≤ Genome sequencing technology √≤ Mechanisms of transmission and resistance √≤ Genomic epidemiology - tracking the spread of bacterial pathogens √≤ Antimicrobial resistance	Beginner	Yes, multiple choice questions	CPD Accreditation - Royal College of Pathologists and Certificate of completion	Course is freely available to anyone	(X) Other: Online	Unchecked	Unchecked	Unchecked	Checked	Constantly available	3 weeks at your own pace	Yes	English	No	C25	Wellcome Connecting Science	Cambridge, UK	Introduction to Bacterial Genomics	(V) Not applicable	Unchecked	Unchecked	Unchecked	Unchecked	Checked	Unchecked		(I) Local computer (laptop or desktop)	Checked	Unchecked
C26	Wellcome Connecting Science/FutureLearn	Cambridge UK	Train the Trainer: Design Genomics and Bioinformatics Training	https://www.futurelearn.com/courses/train-the-trainer-design-genomics-training	Research/academia	Yes	trainers in bioinformatics settings	(II) Pathogen genomics for clinicians (VI) Bioinformatics (VIII) Data analysis, data visualization, data management or a related topic (as would be applicable in the context of public health, pathogen genomics and epidemiology)	Unchecked	Checked	Unchecked	Unchecked	Unchecked	Checked	Checked	Unchecked	Unchecked	Unchecked	No	Adult learning and teaching principles and approaches for small or large groups. Social learning through knowledge sharing role of teacher/trainer in a learner centred environment. Iterative process of learning design and development applied to genomics training. Common educational methods to teach and assess bioinformatics and laboratory methods required for genomics. Peer review project: design…	Beginner	Yes, multiple choice questions	NO	Course is freely available to anyone	(X) Other: Online	Unchecked	Unchecked	Unchecked	Checked	Presented at regular intervals	3 weeks at your own pace	Yes	English	No	C26	Wellcome Connecting Science	Cambridge, UK	Train the Trainer: Design Genomics and Bioinformatics Training	(V) Not applicable								(I) Local computer (laptop or desktop)
C27	Wellcome Connecting Science	Cambridge UK	Working with Pathogen Genomes	https://coursesandconferences.wellcomeconnectingscience.org/our-events/overseas-courses/	Research/academia	Yes	bioinformaticians based at health institutes and experimental biologists at research institutions	(II) Pathogen genomics for clinicians (VI) Bioinformatics (VIII) Data analysis, data visualization, data management or a related topic (as would be applicable in the context of public health, pathogen genomics and epidemiology)	Unchecked	Checked	Unchecked	Unchecked	Unchecked	Checked	Checked	Unchecked	Unchecked	Unchecked	No	Introduction to pathogen genomics Introduction to Artemis Using the Linux operating system for bioinformatics Comparative genomics using the Artemis Comparison Tool (ACT) Mapping Illumina sequence data against a reference genome Genome-wide phylogenetic analysis using SNPs Genome assembly Genome annotation Transcriptome analysis using RNA-seq data Two extended practical sessions applying the abov…	Beginner	No	No	Applicants undergo a selection process	(I) Face-to-face sessions: Multiple (II) Live, remote sessions: Multiple (III) Pre-recorded materials	Checked	Checked	Checked	Unchecked	Presented at regular intervals	5 day course	Yes	No	No	C27	Wellcome Connecting Science	Cambridge, UK	Working with Pathogen Genomes	(V) Not applicable	Unchecked	Unchecked	Unchecked	Unchecked	Checked	Unchecked		(I) Local computer (laptop or desktop)	Checked	Unchecked
C28	Wellcome Connecting Science	Cambridge UK	Helminth Bioinformatics	https://coursesandconferences.wellcomeconnectingscience.org/our-events/overseas-courses/	Research/academia	Yes	bioinformaticians based at health institutes and experimental biologists at research institutions	(II) Pathogen genomics for clinicians (VI) Bioinformatics (VIII) Data analysis, data visualization, data management or a related topic (as would be applicable in the context of public health, pathogen genomics and epidemiology)	Unchecked	Checked	Unchecked	Unchecked	Unchecked	Checked	Checked	Unchecked	Unchecked	Unchecked	Helminths	The WormBase ParaSite database IGV/JBrowse genome browsers Variant calling Differential gene expression Unix/Linux command-line Introduction to R	Beginner	No	No	Applicants undergo a selection process	(I) Face-to-face sessions: Multiple (II) Live, remote sessions: Multiple	Checked	Checked	Unchecked	Unchecked	Presented at regular intervals	5 day course	Yes	No	No	C28	Wellcome Connecting Science	Cambridge, UK	Helminth Bioinformatics	(I) Local computer (laptop or desktop)	Checked	Unchecked	Unchecked	Unchecked	Unchecked	Unchecked		(I) Local computer (laptop or desktop)	Checked	Unchecked
C29	Wellcome Connecting Science	UK	Genomics and Epidemiological Surveillance of Bacterial Pathogens	https://coursesandconferences.wellcomeconnectingscience.org/event/genomics-and-epidemiological-surveillance-of-bacterial-pathogens-latin-america-virtual-20211025/	Public health		bioinformaticians based at health institutes and experimental biologists at research institutions	(II) Pathogen genomics for clinicians (III) Sample processing, DNA/RNA extraction (IV) Library prep (V) Sequencing (VI) Bioinformatics (VIII) Data analysis, data visualization, data management or a related topic (as would be applicable in the context of public health, pathogen genomics and epidemiology)	Unchecked	Checked	Checked	Checked	Checked	Checked	Checked	Unchecked	Unchecked	Unchecked	NO	Laboratory-based practicals: Molecular Sub-typing techniques: Generating Next Generation Sequencing data using Illumina and Nanopore technologies. Computational practicals: Informatics and Surveillance Practical bioinformatics skills needed to manipulate raw sequence data (some of which will be generated on the course), including: mapping and de novo assemblies, SNP calling, annotation and analys…	Beginner	No	NO	Applicants undergo a selection process	(I) Face-to-face sessions: Latin America (II) Live, remote sessions: Latin America	Checked	Checked	Unchecked	Unchecked	Presented at regular intervals	5 day course	Yes	No	No	C29	Wellcome Connecting Science	Cambridge, UK	Genomics and Epidemiological Surveillance of Bacterial Pathogens	(I) Local computer (laptop or desktop)	Checked	Unchecked	Unchecked	Unchecked	Unchecked	Unchecked		(I) Local computer (laptop or desktop)	Checked	Unchecked
C30	Wellcome Connecting Science	UK	Molecular Approaches to Clinical Microbiology in Africa	https://coursesandconferences.wellcomeconnectingscience.org/event/molecular-approaches-to-clinical-microbiology-in-africa-africa-virtual-20210322/	Research/academia	Yes	Applicants should have demonstrable experience in a relevant field (microbiology, specifically bacteriology) and be, clinical trainees or specialists in medical microbiology postdoctoral scientists senior technicians or research assistants with a Master's degree. Clinically qualified applicants are especially encouraged to apply.	(II) Pathogen genomics for clinicians (III) Sample processing, DNA/RNA extraction (V) Sequencing (VI) Bioinformatics	Unchecked	Checked	Checked	Unchecked	Checked	Checked	Unchecked	Unchecked	Unchecked	Unchecked	Covers: Mycobacterium tuberculosis Enteric bacteria and antimicrobial resistance Encapsulated bacteria and vaccination	Fundamental molecular biology techniques including preparing, handling, and storing DNA. PCR, including real-time PCR, with an emphasis on, methods, applications and data interpretation. Determining sequence variation, its visualisation and interpretation, concentrating on conventional approaches. Bioinformatic analysis of molecular and genomic data, particularly the exploitation of web-based too…	Beginner	No	No	Applicants undergo a selection process	(I) Face-to-face sessions: Africa/Ghana (II) Live, remote sessions: Africa	Checked	Checked	Unchecked	Unchecked	Presented at regular intervals	5 day course	Yes	No	No	C30	Wellcome Connecting Science	Cambridge, UK	Molecular Approaches to Clinical Microbiology in Africa	(V) Not applicable	Unchecked	Unchecked	Unchecked	Unchecked	Checked	Unchecked		(I) Local computer (laptop or desktop)	Checked	Unchecked
C31	Wellcome Connecting Science	UK	Viral Genomics and Bioinformatics	https://coursesandconferences.wellcomeconnectingscience.org/our-events/global-training/	Research/academia	Yes	bioinformaticians based at health institutes and experimental biologists at research institutions	(II) Pathogen genomics for clinicians (VI) Bioinformatics (VIII) Data analysis, data visualization, data management or a related topic (as would be applicable in the context of public health, pathogen genomics and epidemiology)	Unchecked	Checked	Unchecked	Unchecked	Unchecked	Checked	Checked	Unchecked	Unchecked	Unchecked	Viruses	Introduction to Linux/Unix NGS file formats NGS data quality check and cleaning Reference assembly Assembly statistics and visualisation Consensus and variant calling De novo assembly De novo contig consolidation and gap filling Pathogen sequence detection using sequence classifiers BLAST assignment of metagenomics contains Sequence submission Multiple sequence alignment Recombination detection I…	Beginner	No	No	Applicants undergo a selection process	(I) Face-to-face sessions: Multiple (II) Live, remote sessions: Multiple	Checked	Checked	Unchecked	Unchecked	Presented at regular intervals	v	Yes	No	No	C31	Wellcome Connecting Science	Cambridge, UK	Viral Genomics and Bioinformatics	(I) Local computer (laptop or desktop)	Checked	Unchecked	Unchecked	Unchecked	Unchecked	Unchecked		(I) Local computer (laptop or desktop)	Checked	Unchecked
C32	University of Glasgow	Glasgow	Glasgow Bioinformatics Summerschool	https://www.gla.ac.uk/researchinstitutes/iii/informationforstudents/communication/internalevents/bioinformatics/	Research/academia	No	experimental biologists at research institutions	(VI) Bioinformatics (VIII) Data analysis, data visualization, data management or a related topic (as would be applicable in the context of public health, pathogen genomics and epidemiology)	Unchecked	Unchecked	Unchecked	Unchecked	Unchecked	Checked	Checked	Unchecked	Unchecked	Unchecked	Use plasmodium as an example through the course	Basics of Linux Introduction to R Introduction to next-generation sequencing Data visualization SNP analysis Transcriptomics: bulk RNA-Seq and single-cell RNA-Seq Databases Data processing	Beginner	no	no, just internal for PhD students	Course is available to anyone but an application is required	(I) Face-to-face sessions: Glasgow (II) Live, remote sessions: UK time zone	Checked	Checked	Unchecked	Unchecked	Presented at regular intervals	5-day workshop	Yes	Now all material availble through zoom, where an automatic transcript is available.	Yes	C32
C33	University of Pennsylvania/VEuPathDB.org	Philadelphia, USA	VEuPathDB workshop	https://workshop.veupathdb.org/athens/2021/	Research/academia	No	Experimental biologists	(VI) Bioinformatics (VIII) Data analysis, data visualization, data management or a related topic (as would be applicable in the context of public health, pathogen genomics and epidemiology) (X) Other: 'Omics data analysis and data integration	Unchecked	Unchecked	Unchecked	Unchecked	Unchecked	Checked	Checked	Unchecked	Unchecked	Checked	Multiple organisms supported by the VEuPathDB project, see https://veupathdb.org/veupathdb/app/static-content/about.html	See this years course, material and recordings: https://veupathdb.org/veupathdb/app/static-content/workshops.html#veupath2021	Beginner	no	no	Course is available to anyone but an application is required	(I) Face-to-face sessions: hen in-person the course is held at the University of Georgia, Athens, Georgia, USA (II) Live, remote sessions: US Eastern	Checked	Checked	Unchecked	Unchecked	the course is held at a specific date and time but all material and recordings are made freely available to anyone through our website	5-day workshop with lectures and hands on exercises. Students work both individually and in groups to achieve exercise objectives.	Yes	no	Yes	C33
C34	Monash University Malaysia	Bandar Sunway, Malaysia	SARS-CoV-2 Sequencing and bioinformatics	Resources currently under development	Research/academia	Yes	Researchers and public health officials interested in viral genomics and bioinformatics.	(IV) Library prep (V) Sequencing (VI) Bioinformatics (VIII) Data analysis, data visualization, data management or a related topic (as would be applicable in the context of public health, pathogen genomics and epidemiology)	Unchecked	Unchecked	Unchecked	Checked	Checked	Checked	Checked	Unchecked	Unchecked	Unchecked	SARS-CoV-2	Under development.	Beginner	No	It provides a certificate of completion	Applicants undergo a selection process	(I) Face-to-face sessions: Bandar Sunway, Selangor Malaysia	Checked	Unchecked	Unchecked	Unchecked	Plan to hold the workshop once every two years.	5 day workshop.	Yes	English is the medium of instuction.	Yes	C34
C35	Global Health Research Unit for the Genomic Surveillance of AMR	University of Ibadan, Ibadan	Introduction to Bioinformatics for Bacterial Genomics	Email nigeriaghru@gmail.com	Research/academia	Yes	Postgraduate students	(VI) Bioinformatics (VIII) Data analysis, data visualization, data management or a related topic (as would be applicable in the context of public health, pathogen genomics and epidemiology)	Unchecked	Unchecked	Unchecked	Unchecked	Unchecked	Checked	Checked	Unchecked	Unchecked	Unchecked	No	Introduction to Bioinformatics Theoretical Concepts and Approaches in Bioinformatics Hands-on Bioinformatics Analyses (GUI and Web-based Tools) Introduction to the Unix Command Line	Beginner	No	No	Applicants undergo a selection process	(II) Live, remote sessions: GMT +1 West Africa (III) Pre-recorded materials	Unchecked	Checked	Checked	Unchecked	Presented at regular intervals	10-day workshop	Yes	Not at the moment. Course is only offered in English	Yes	C35	University of Ibadan	Ibadan, Nigeria	Introduction to Bioinformatics for Bacterial Genomics	(I) Local computer (laptop or desktop)	Checked	Unchecked	Unchecked	Unchecked	Unchecked	Unchecked		(I) Local computer (laptop or desktop) (II) On premise high performance computer	Checked	Checked
C36	Thermo Fisher Scientific	Johannesburg,South Africa	Bioinformatics for molecular biologists	https://tfs.docebosaas.com/GSSTraining/learn/course/internal/view/classroom/1314/online-bioinformatics-for-molecular-biologists-5-days-online	Research/academia	Yes	Biologist with no prior experience in bioinformatics	(V) Sequencing (VI) Bioinformatics (VIII) Data analysis, data visualization, data management or a related topic (as would be applicable in the context of public health, pathogen genomics and epidemiology)	Unchecked	Unchecked	Unchecked	Unchecked	Checked	Checked	Checked	Unchecked	Unchecked	Unchecked	no	Course is broken up in 3 modules namely Linux Python/Pearl MySQL The aim is to provide introductory training in order to get participants comfortable to script and start using linux based software	Beginner	no	It provides a certificate of completion	Course is available to anyone but an application is required	(I) Face-to-face sessions: Any location (II) Live, remote sessions: Any	Checked	Checked	Unchecked	Unchecked	Course is scheduled as needed, with standing courses as well through the year	5 day hands on instructor led training either face to face or virtual	Yes	no	No	C36
C37	Technical University of Denmanrk Fleming Fund Regional Grant SEQAFRICA	Copenhagen, Denmark	SARS-CoV-2 whole genome sequencing	https://antimicrobialresistance-dk.danaweb5.com/seqafrica/seqafrica-courses/sars-cov-2-whole-genome-sequencing.aspx	Research/academia	Yes	Users with some experience/knowledge of whole genome sequencing (WGS) and WGS data.	(III) Sample processing, DNA/RNA extraction (IV) Library prep (V) Sequencing (VI) Bioinformatics (VIII) Data analysis, data visualization, data management or a related topic (as would be applicable in the context of public health, pathogen genomics and epidemiology)	Unchecked	Unchecked	Checked	Checked	Checked	Checked	Checked	Unchecked	Unchecked	Unchecked	Yes, SARS-CoV-2.	Agenda available on course website: https://antimicrobialresistance-dk.danaweb5.com/seqafrica/seqafrica-courses/sars-cov-2-whole-genome-sequencing.aspx	Intermediate	No	No	Course is freely available to anyone	(III) Pre-recorded materials	Unchecked	Unchecked	Checked	Unchecked	Constantly available	The course was originally an online course over 4 half-days consisting of live and pre-recorded lectures and hands-on exercises.	Yes	No	Limited re-use	C37	Technical University of Denmanrk	Kongens Lyngby, Denmark	SARS-CoV-2 whole genome sequencing	(I) Local computer (laptop or desktop)	Checked	Unchecked	Unchecked	Unchecked	Unchecked	Unchecked		(I) Local computer (laptop or desktop) (VI) Other:Access to online tools (freely available) via laptop/desktop computer.	Checked	Unchecked
C38	Wellcome Sanger Institute	UK	Training course in data analysis for genomic surveillance of African malaria vectors	https://anopheles-genomic-surveillance.github.io/	Research/academia	Yes	Entomologists, epidemiologists and data analysts in research institutions and national malaria control prorgrammes, who are involved in surveillance of malaria vectors.	(VIII) Data analysis, data visualization, data management or a related topic (as would be applicable in the context of public health, pathogen genomics and epidemiology)	Unchecked	Unchecked	Unchecked	Unchecked	Unchecked	Unchecked	Checked	Unchecked	Unchecked	Unchecked	Major malaria vectors in the Anopheles gambiae species complex.	Course overview available here: https://anopheles-genomic-surveillance.github.io/home.html	Beginner	No	No	Course is freely available to anyone	(III) Pre-recorded materials	Unchecked	Unchecked	Checked	Unchecked	The course is constantly available online for self-directed learning. In addition, we periodically deliver the course through a series on online (zoom) workshops.	The course is comprised of 8 one-day workshops.	Yes	Lecture videos are available in English and French	Yes	C38	Wellcome Sanger Institute	Hinton, UK	Training course in data analysis for genomic surveillance of African malaria vectors	(I) Local computer (laptop or desktop)	Checked	Unchecked	Unchecked	Unchecked	Unchecked	Unchecked		(IV) Public cloud (Google Cloud, AWS, Microsoft Azure)	Unchecked	Unchecked
C39	Institut National de Recherche pour l'Agriculture, la PŒ©che et t l'Environnement	Comoros	Curriculum Development Consultation Session	Know how to put my knowledges in good use.	Public health		Biologist	(II) Pathogen genomics for clinicians (III) Sample processing, DNA/RNA extraction (V) Sequencing (VI) Bioinformatics (VIII) Data analysis, data visualization, data management or a related topic (as would be applicable in the context of public health, pathogen genomics and epidemiology)	Unchecked	Checked	Checked	Unchecked	Checked	Checked	Checked	Unchecked	Unchecked	Unchecked								Unchecked	Unchecked	Unchecked	Unchecked						C39
C40	National Institute of Public Health	Ouagadougou, Burkina Faso	Foundational skills for bioinformaticians	Master University Nazi Boni	Research/academia	Yes	Bilogist	(VI) Bioinformatics	Unchecked	Unchecked	Unchecked	Unchecked	Unchecked	Checked	Unchecked	Unchecked	Unchecked	Unchecked		Intoduction to bioinformatic, Quality control, Mapping,	Intermediate	Homework	non	Other - Only student of Nazi BONI	(I) Face-to-face sessions: Nazi BONI UNIVERSITY	Checked	Unchecked	Unchecked	Unchecked	Presented at regular intervals	5 days	Yes	no	Yes	C40
C41	Fogarty International Center, National Institutes of Health	Bethesda, Maryland, USA	FIC/JHU Workshop for Implementation of Genomic Epidemiology	https://drive.google.com/drive/folders/1EcgnWdQatPG1FzVu3bTZ56DHBTmALP3e	Research/academia	Yes	For laboratorians already doing techniques such as RT-PCR/qRT-PCR that were interested in sequencing their own samples, analyze them using phylogenetics, and be able to interpret the results epidemiologically.	(I) Epidemiology (III) Sample processing, DNA/RNA extraction (IV) Library prep (V) Sequencing (VIII) Data analysis, data visualization, data management or a related topic (as would be applicable in the context of public health, pathogen genomics and epidemiology)	Checked	Unchecked	Checked	Checked	Checked	Unchecked	Checked	Unchecked	Unchecked	Unchecked	It is focused on SC2 but easily generalizable to other viral and bacterial pathogens, as demonstrated in other workshops.	Pre-workshop Software Installation Sessions Day 1: Introduction to Genomics Technologies and Oxford Nanopore Sequencing Day 2: Library Preparation, Sequencing, and Consensus Generation Day 3: Phylogenetics Day 4: Phylogenetics (Continued) Day 5: Wrap Up	Beginner	No. But questions are asked throughout the workshop to gauge the participant's assimilation of concepts	No.	Applicants undergo a selection process	(I) Face-to-face sessions: Usually UAE, as it is easy for most participants to travel to and get visas. (II) Live, remote sessions: Time most convenient for attendees. (III) Pre-recorded materials	Checked	Checked	Checked	Unchecked	On the basis of funding availability.	5-day workshop	Yes	Subtitles in a variety of languages are available for pre-recorded materials. Interpreters have been used for live sessions.	Yes	C41	Fogarty International Center, National Institutes of Health	Bethesda, Maryland, USA	FIC/JHU Workshop for Implementation of Genomic Epidemiology	(I) Local computer (laptop or desktop)	Checked	Unchecked	Unchecked	Unchecked	Unchecked	Unchecked		(I) Local computer (laptop or desktop)	Checked	Unchecked
C42	Fogarty International Center, National Institutes of Health	Bethesda, Maryland, USA	FIC/JHU Genomic Epidemiology for Public Health Laboratories	https://nih.app.box.com/folder/155365414970?s=9212dlug6lat6jc77bn6wsqfqpwruvwz	Public health		For public health laboratorians already doing techniques such as RT-PCR/qRT-PCR that were interested in sequencing their own samples, analyze them using phylogenetics, and be able to interpret the results epidemiologically.	(I) Epidemiology (III) Sample processing, DNA/RNA extraction (IV) Library prep (V) Sequencing (VIII) Data analysis, data visualization, data management or a related topic (as would be applicable in the context of public health, pathogen genomics and epidemiology)	Checked	Unchecked	Checked	Checked	Checked	Unchecked	Checked	Unchecked	Unchecked	Unchecked	It is focused on SC2 but easily generalizable to other viral and bacterial pathogens, as demonstrated in other workshops.	Pre-workshop Software Installation Session Session 1: Genomic Epidemiology - Introduction and Laboratory Concepts Session 2: Processing and Visualizing Sequence Data Session 3: Phylogenetics Session 4: Phylogenetics (Continued) and Phylodynamics Session 5: Wrap Up	Intermediate	No. But questions are asked throughout the workshop to gauge the participant's assimilation of concepts	No.	Applicants undergo a selection process	(I) Face-to-face sessions: Usually UAE, as it is easy for most participants to travel to and get visas. (II) Live, remote sessions: Time most convenient for attendees. (III) Pre-recorded materials	Checked	Checked	Checked	Unchecked	On the basis of funding availability.	5-day workshop	Yes	Subtitles in a variety of languages are available for pre-recorded materials. Interpreters have been used for live sessions.	Yes	C42	Fogarty International Center, National Institutes of Health	Bethesda, Maryland, USA	FIC/JHU Genomic Epidemiology for Public Health Laboratories	(I) Local computer (laptop or desktop)	Checked	Unchecked	Unchecked	Unchecked	Unchecked	Unchecked		(I) Local computer (laptop or desktop)	Checked	Unchecked
C43	Fogarty International Center, National Institutes of Health	Bethesda, Maryland, USA	FIC/JHU Advanced Genomic Epidemiology	https://nih.app.box.com/folder/146308066656?s=t2kjoee8hcbcdyp56isbhi37aqq55jxv	Research/academia	Yes	For laboratorians and bioinformaticians with experience analyzing pathogen sequence data using phylogenetics based on maximum likelihood methods, and able to interpret the results epidemiologically, that want to learn more about phylodynamic and phylogeographic modeling.	(I) Epidemiology (III) Sample processing, DNA/RNA extraction (IV) Library prep (V) Sequencing (VIII) Data analysis, data visualization, data management or a related topic (as would be applicable in the context of public health, pathogen genomics and epidemiology)	Checked	Unchecked	Checked	Checked	Checked	Unchecked	Checked	Unchecked	Unchecked	Unchecked	It is focused on SC2 but easily generalizable to other viral and bacterial pathogens, as demonstrated in other workshops.	Day 1: Review of Laboratory and Phylogenetic Methods Day 2: Advanced Laboratory Design - Sampling Strategies and Sample preparation Day 4: Applied Informatics Day 5: Phylodynamics - Evolutionary and Temporal Patterns Day 6: Phylogeography - Spatiotemporal dynamics	Advanced	No. But questions are asked throughout the workshop to gauge the participant's assimilation of concepts	No.	Applicants undergo a selection process	(I) Face-to-face sessions: Usually UAE, as it is easy for most participants to travel to and get visas. (II) Live, remote sessions: Time most convenient for attendees. (III) Pre-recorded materials	Checked	Checked	Checked	Unchecked	On the basis of funding availability.	6-day workshop	Yes	Subtitles in a variety of languages are available for pre-recorded materials. Interpreters have been used for live sessions.	Yes	C43	Fogarty International Center, National Institutes of Health	Bethesda, Maryland, USA	FIC/JHU Advanced Genomic Epidemiology	(I) Local computer (laptop or desktop) (II) On premise high performance computer	Checked	Checked	Unchecked	Unchecked	Unchecked	Unchecked		(I) Local computer (laptop or desktop) (II) On premise high performance computer	Checked	Checked
C44	Fogarty International Center, National Institutes of Health	Bethesda, Maryland, USA	FIC/JHU Applied Bioinformatics for Genomic Epidemiology	https://nih.app.box.com/folder/166509080262?s=mt5vwwnf1gpqq2yxhf3rbec4uzmm67yo	Research/academia	Yes	For researchers with experience in sequencing techniques that want to process and analyze pathogen genetic data using bioinformatic approaches.	(I) Epidemiology (VI) Bioinformatics (VIII) Data analysis, data visualization, data management or a related topic (as would be applicable in the context of public health, pathogen genomics and epidemiology)	Checked	Unchecked	Unchecked	Unchecked	Unchecked	Checked	Checked	Unchecked	Unchecked	Unchecked	It is focused on SC2 but easily generalizable to other viral and bacterial pathogens, as demonstrated in other workshops.	Pre-workshop Software Installation Session Day 1: Workshop Introductions, Command-Line, and Bash Scripting Day 2: Regular Expressions, Working with Sequence Aligners / Databases / Classifiers Day 3: Practical Use for Oxford Nanopore Sequencing Applications Day 4: Working with Source Code, Package Managers, and Distributed Computing Day 5: Data Visualization	Advanced	No. But questions are asked throughout the workshop to gauge the participant's assimilation of concepts	No.	Applicants undergo a selection process	(I) Face-to-face sessions: Usually UAE, as it is easy for most participants to travel to and get visas. (II) Live, remote sessions: Time most convenient for attendees.	Checked	Checked	Unchecked	Unchecked	On the basis of funding availability.	5-day workshop	Yes	Yes, all materials are available in English. Teachers speak English, Arabic, French, and Portuguese.	Yes	C44	Fogarty International Center, National Institutes of Health	Bethesda, Maryland, USA	FIC/JHU Applied Bioinformatics for Genomic Epidemiology	(I) Local computer (laptop or desktop)	Checked	Unchecked	Unchecked	Unchecked	Unchecked	Unchecked		(I) Local computer (laptop or desktop)	Checked	Unchecked
C45	Public Health Institute Of Malawi	Lilongwe, Malawi	Clinical Bioinformatics for Healthcare	https://www.futurelearn.com/courses/bioinformatics	Public health		Trainers in Bioinformatics settings.	(VI) Bioinformatics (VIII) Data analysis, data visualization, data management or a related topic (as would be applicable in the context of public health, pathogen genomics and epidemiology)	Unchecked	Unchecked	Unchecked	Unchecked	Unchecked	Checked	Checked	Unchecked	Unchecked	Unchecked	No	https://www.futurelearn.com/courses/bioinformatics	Beginner	No.	No	Course is freely available to anyone	(III) Pre-recorded materials	Unchecked	Unchecked	Checked	Unchecked	Constantly available	5 weeks theory.	No	No	No	C45	Public Health Institute of Malawi	Lilongwe, Malawi.	Clinical Bioinformatics for Healthcare	(I) Local computer (laptop or desktop) (II) On premise high performance computer	Checked	Checked	Unchecked	Unchecked	Unchecked	Unchecked		(I) Local computer (laptop or desktop) (II) On premise high performance computer	Checked	Checked
C46	Wellcome Connecting Science/SAGESA	UK/South Africa	AMR Bioinformatics	https://github.com/WCSCourses/AMR-Bio-Africa-2022	Public health		This workshop was open to SAGESA network members based in Africa who were actively engaged in, or soon to commence, research, clinical practice, provision of clinical services, or policy development related to AMR in bacteria.	(I) Epidemiology (VI) Bioinformatics (VIII) Data analysis, data visualization, data management or a related topic (as would be applicable in the context of public health, pathogen genomics and epidemiology)	Checked	Unchecked	Unchecked	Unchecked	Unchecked	Checked	Checked	Unchecked	Unchecked	Unchecked	Bacterial pathogens	-Intro to sequence data & QC -Genome assembly -Genome annotation -Bacteria subtyping -AMR detection -Phylogenetic analysis -Transmission analysis	Beginner	No	It provides a certificate of completion	Applicants undergo a selection process	(II) Live, remote sessions: CAT	Unchecked	Checked	Unchecked	Unchecked	Presented at regular intervals	3-day workshop but it will extended to a week-long course next year	Yes	no	Yes	C46
C47	Wellcome Connecting Science & Centre for Genomic Pathogen Surveillance	Oxford, Hinxton - UK	How to Design and Deliver Pathogen Genomics Training for Health and Research Professionals	https://coursesandconferences.wellcomeconnectingscience.org/event/how-to-design-and-deliver-pathogen-genomics-training-for-health-and-research-professionals-20230626/	Public health		applicants from research, healthcare and training professionals who are involved in any aspect of genomics or data science, and who are interested in building their capabilities to effectively share their knowledge and skills with others focused on pathogen genomic analysis, application and interpretation in management of infectious disease. This includes clinical, biomedical, and public health s…	(I) Epidemiology (II) Pathogen genomics for clinicians (III) Sample processing, DNA/RNA extraction (IV) Library prep (V) Sequencing (VI) Bioinformatics (VIII) Data analysis, data visualization, data management or a related topic (as would be applicable in the context of public health, pathogen genomics and epidemiology)(VIII) Biostatistics	Checked	Checked	Checked	Checked	Checked	Checked	Checked	Checked	Unchecked	Unchecked	No	* Genomics and data science * Training design	Intermediate	No	The course is approved for CPD accreditation by the Royal College of Pathologists (26 credits)	Applicants undergo a selection process	(I) Face-to-face sessions: Wellcome Genome Campus, UK (III) Pre-recorded materials	Checked	Unchecked	Checked	Unchecked	Presented at regular intervals	The course include self-paced online pre-course work followed by 3.5 days in-person sessions, consisting of lectures, hands-on exercises, genomic analysis demonstrations and group projects.	Yes	No	Yes	C47	Wellcome Connecting Science & Centre for Genomic Pathogen	Oxford and Hinxton, UK	How to Design and Deliver Pathogen Genomics Training for Health and Research Professionals	(I) Local computer (laptop or desktop)	Checked	Unchecked	Unchecked	Unchecked	Unchecked	Unchecked		(I) Local computer (laptop or desktop)	Checked	Unchecked
C48	CDGN/APG	Australia	CDGN/APG Wet-lab processes for pathogen whole genome sequencing webinar	https://www.cdgn.org.au/news-and-events	Public health		Registrars and consultants in medical microbiology and infectious diseases scientists in public health and clinical microbiology	(III) Sample processing, DNA/RNA extraction (IV) Library prep (V) Sequencing (X) Other: implementation, validation, quality control and regulation	Unchecked	Unchecked	Checked	Checked	Checked	Unchecked	Unchecked	Unchecked	Unchecked	Checked	no	implementation, validation, quality control and regulation	Beginner	no	no	Course is freely available to anyone	(II) Live, remote sessions: Australia (III) Pre-recorded materials	Unchecked	Checked	Checked	Unchecked	Presented at regular intervals	2x 3hr session	Yes	no	No	C48	MDU PHL, University of Melbourne at the Doherty Institute	Melbourne, Australia	CDGN/APG Wet-lab processes for pathogen whole genome sequencing webinar	(V) Not applicable	Unchecked	Unchecked	Unchecked	Unchecked	Checked	Unchecked		(V) Not applicable	Unchecked	Unchecked
C49	Theiagen Genomics	Highlands Ranch, CO, USA	SARS-CoV-2 genomic epidemiology using the TheiaCoV workflow series and Terra bioinformatics platform	https://theiagen.notion.site/Theiagen-Training-69b2b054a99a44f080aa3b3570da9865 Link will be live by 26th May 2023	Public health		Public health scientists without a bioinformatics background	(I) Epidemiology (II) Pathogen genomics for clinicians (VI) Bioinformatics (VIII) Data analysis, data visualization, data management or a related topic (as would be applicable in the context of public health, pathogen genomics and epidemiology)	Checked	Checked	Unchecked	Unchecked	Unchecked	Checked	Checked	Unchecked	Unchecked	Unchecked	SARS-CoV-2	https://theiagen.notion.site/SARS-CoV-2-genomic-epidemiology-using-the-TheiaCoV-workflow-series-c186e1442d914358a660dbfd8075d173 Link will be live by 26th May 2023	Intermediate	No, informal assessments	Not currently	Other - Participants secure funding and reach out to us (centre-pathogen@unimelb.edu.au) with training requests. We can also assist participants with funding applications. We then tailor a training program.	(I) Face-to-face sessions: Location at the request of trainees (II) Live, remote sessions: As requested by trainees (III) Pre-recorded materials	Checked	Checked	Checked	Unchecked	As requested	Taught seminars with hands-on data analysis tutorials presented at the frequency requested (short online workshops over a number of weeks, or in-person intensive course)	Yes	Yes, translated course materials can be provided, and interpreters are available for online courses	Limited re-use	C49
C50	Theiagen Genomics	Highlands Ranch, CO, USA	SARS-CoV-2 genomic epidemiology using the TheiaCoV workflow series and Terra bioinformatics platform	https://theiagen.notion.site/Theiagen-Training-69b2b054a99a44f080aa3b3570da9865 Link will be live by 26th May 2023	Public health		Public health scientists without a bioinformatics background	(I) Epidemiology (II) Pathogen genomics for clinicians (VI) Bioinformatics (VIII) Data analysis, data visualization, data management or a related topic (as would be applicable in the context of public health, pathogen genomics and epidemiology) (X) Other: Bioinformatic analysis using Terra	Checked	Checked	Unchecked	Unchecked	Unchecked	Checked	Checked	Unchecked	Unchecked	Checked	SARS-CoV-2	https://theiagen.notion.site/SARS-CoV-2-genomic-epidemiology-using-the-TheiaCoV-workflow-series-c186e1442d914358a660dbfd8075d173 Link will be live by 26th May 2023	Intermediate	No, informal assessment	Not currently	Other - Participants secure funding and reach out to us (centre-pathogen@unimelb.edu.au) with training requests. We can also assist participants with funding applications. We then tailor a training program.	(I) Face-to-face sessions: As required for trainees (II) Live, remote sessions: As required for trainees (III) Pre-recorded materials (X) Other: Hybrid or any other method requested for trainees	Checked	Checked	Checked	Checked	As required for trainees	Training seminars and hands-on data analysis workshops, presented in any format as requested, e.g. an in-person multiday intensive course, or weekly short online sessions	Yes	Yes, translation of course materials and interpretation of live or pre-recorded presentation is available for any language upon request	Limited re-use	C50
C51	Theiagen Genomics	Highlands Ranch, CO, USA	Influenza characterization and epidemiology using the TheiaCoV workflow series and Terra bioinformatics platform	https://theiagen.notion.site/Theiagen-Training-69b2b054a99a44f080aa3b3570da9865 Link will be live by 26th May 2023	Public health		Public health scientists without a bioinformatics background		Unchecked	Unchecked	Unchecked	Unchecked	Unchecked	Unchecked	Unchecked	Unchecked	Unchecked	Unchecked	Influenza	https://theiagen.notion.site/Influenza-characterization-and-epidemiology-using-the-TheiaCoV-workflow-series-fccf962067294db9bb60237b1deb3346 Link will be live by 26th May 2023	Intermediate	No, informal assessment	Not currently	Other		Unchecked	Unchecked	Unchecked	Unchecked	Other	Training seminars and hands-on data analysis workshops, presented in any format as requested, e.g. an in-person multiday intensive course, or weekly short online sessions	Yes	Yes, translation of course materials and interpretation of live or pre-recorded presentation is available for any language upon request	Limited re-use	C51
C52	Theiagen Genomics	Highlands Ranch, CO, USA	Bacterial genome characterization using Theiagen workflows	https://theiagen.notion.site/Theiagen-Training-69b2b054a99a44f080aa3b3570da9865 Link will be live by 26th May 2023	Public health		Public health scientists without a bioinformatics background	(X) Other: Bioinformatic analysis using Terra	Unchecked	Unchecked	Unchecked	Unchecked	Unchecked	Unchecked	Unchecked	Unchecked	Unchecked	Checked	Bacterial pathogens	https://theiagen.notion.site/Bacterial-genome-characterization-using-Theiagen-workflows-4cab109bb0ee454e9efc70afa516ed0f Link will be live by 26th May 2023	Intermediate	No, informal assessment	Not currently	Other		Unchecked	Unchecked	Unchecked	Unchecked	Other	Training seminars and hands-on data analysis workshops, presented in any format as requested, e.g. an in-person multiday intensive course, or weekly short online sessions	Yes	Yes, translation of course materials and interpretation of live or pre-recorded presentation is available for any language upon request	Limited re-use	C52
C53	Theiagen Genomics	Highlands Ranch, CO, USA	Genomic characterization and epidemiology of food-borne infections using Theiagen workflows	https://theiagen.notion.site/Theiagen-Training-69b2b054a99a44f080aa3b3570da9865 Link will be live by 26th May 2023	Public health		Public health scientists without a bioinformatics background	(I) Epidemiology (X) Other: Bioinformatic analysis using Terra	Checked	Unchecked	Unchecked	Unchecked	Unchecked	Unchecked	Unchecked	Unchecked	Unchecked	Checked	Food-borne infections	https://theiagen.notion.site/Genomic-characterization-and-epidemiology-of-food-borne-infections-using-Theiagen-workflows-1be18b5a419c4f05ae14d07774c7a991 Link will be live by 26th May 2023	Beginner	No, informal assessment	Not currently	Other		Unchecked	Unchecked	Unchecked	Unchecked	Other	Training seminars and hands-on data analysis workshops, presented in any format as requested, e.g. an in-person multiday intensive course, or weekly short online sessions	Yes	Yes, translation of course materials and interpretation of live or pre-recorded presentation is available for any language upon request	Limited re-use	C53
C54	Theiagen Genomics	Highlands Ranch, CO, USA	Genomic characterization and epidemiology of healthcare-associated infections using Theiagen workflows	https://theiagen.notion.site/Theiagen-Training-69b2b054a99a44f080aa3b3570da9865 Link will be live by 26th May 2023	Public health		Public health scientists without a bioinformatics background		Unchecked	Unchecked	Unchecked	Unchecked	Unchecked	Unchecked	Unchecked	Unchecked	Unchecked	Unchecked	Healthcare-associated infections	https://theiagen.notion.site/Genomic-characterization-and-epidemiology-of-healthcare-associated-infections-using-Theiagen-workflo-3b8ac2a3dfff40bab30ff3f68495b7c7 Link will be live by 26th May 2023	Intermediate	No, informal assessment	Not currently	Other - Participants secure funding and reach out to us (centre-pathogen@unimelb.edu.au) with training requests. We can also assist participants with funding applications. We then tailor a training program.	(X) Other: Hybrid or any other method requested for trainees	Unchecked	Unchecked	Unchecked	Checked	Other	Training seminars and hands-on data analysis workshops, presented in any format as requested, e.g. an in-person multiday intensive course, or weekly short online sessions	Yes	Yes, translation of course materials and interpretation of live or pre-recorded presentation is available for any language upon request	Limited re-use	C54
C55	Theiagen Genomics	Highlands Ranch, CO, USA	Docker for Public Health Bioinformatics	[https://theiagen.notion.site/Theiagen-Training-69b2b054a99a44f080aa3b3570da9865](https://www.notion.so/Theiagen-Training-69b2b054a99a44f080aa3b3570da9865) Link will be live by 26th May 2023	Public health		Bioinformaticians based at health institutes	(VI) Bioinformatics(IX) Systems administration	Unchecked	Unchecked	Unchecked	Unchecked	Unchecked	Checked	Unchecked	Unchecked	Checked	Unchecked	Pathogen agnostic	https://theiagen.notion.site/Docker-for-Public-Health-Bioinformatics-807591d0f7a04723a3c22a50009cdff1 Link will be live by 26th May 2023	Beginner	No, informal assessment	No	Other - Participants secure funding and reach out to us (centre-pathogen@unimelb.edu.au) with training requests. We can also assist participants with funding applications. We then tailor a training program.	(I) Face-to-face sessions: As required for trainees (II) Live, remote sessions: As required for trainees (III) Pre-recorded materials (X) Other: Hybrid or any other method requested for trainees	Checked	Checked	Checked	Checked	As required for trainees	Training seminars and hands-on data analysis workshops, presented in any format as requested, e.g. an in-person multiday intensive course, or weekly short online sessions	Yes	Yes, translation of course materials and interpretation of live or pre-recorded presentation is available for any language upon request	Limited re-use	C55
C56	Theiagen Genomics	Highlands Ranch, CO, USA	Introduction to Workflow Management with WDL	[https://theiagen.notion.site/Theiagen-Training-69b2b054a99a44f080aa3b3570da9865](https://www.notion.so/Theiagen-Training-69b2b054a99a44f080aa3b3570da9865) Link will be live by 26th May 2023	Public health		Bioinformaticians based at health institutes		Unchecked	Unchecked	Unchecked	Unchecked	Unchecked	Unchecked	Unchecked	Unchecked	Unchecked	Unchecked	Pathogen agnostic	https://theiagen.notion.site/Introduction-to-Workflow-Management-with-WDL-f5ccae4cc7af4636ab117aaa50d15922 Link will be live by 26th May 2023	Intermediate	No, informal assessment	No	Other - Participants secure funding and reach out to us (centre-pathogen@unimelb.edu.au) with training requests. We can also assist participants with funding applications. We then tailor a training program.	(X) Other: Hybrid or any other method requested for trainees	Unchecked	Unchecked	Unchecked	Checked	Other	Training seminars and hands-on data analysis workshops, presented in any format as requested, e.g. an in-person multiday intensive course, or weekly short online sessions	Yes	Yes, translation of course materials and interpretation of live or pre-recorded presentation is available for any language upon request	Limited re-use	C56
C57	Theiagen Genomics	Highlands Ranch, CO, USA	Introduction to Workflow Management with Nextflow	[https://theiagen.notion.site/Theiagen-Training-69b2b054a99a44f080aa3b3570da9865](https://www.notion.so/Theiagen-Training-69b2b054a99a44f080aa3b3570da9865) Link will be live by 26th May 2023	Public health		Bioinformaticians based at health institutes		Unchecked	Unchecked	Unchecked	Unchecked	Unchecked	Unchecked	Unchecked	Unchecked	Unchecked	Unchecked	Pathogen agnostic	https://theiagen.notion.site/Introduction-to-Workflow-Management-with-Nextflow-065cbf7d496445aab70f75ffd47fc334 Link will be live by 26th May 2023	Intermediate	No, informal assessment	No	Other - Participants secure funding and reach out to us (centre-pathogen@unimelb.edu.au) with training requests. We can also assist participants with funding applications. We then tailor a training program.	(X) Other: Hybrid or any other method requested for trainees	Unchecked	Unchecked	Unchecked	Checked	Other	Training seminars and hands-on data analysis workshops, presented in any format as requested, e.g. an in-person multiday intensive course, or weekly short online sessions	Yes	Yes, translation of course materials and interpretation of live or pre-recorded presentation is available for any language upon request	Limited re-use	C57
C58	Peter Doherty Institute	Melbourne, Australia	Microbial Genomics: DNA Sequencing Basics (Melbourne MicroCert)	https://study.unimelb.edu.au/find/microcredentials/microbial-genomics-dna-sequencing-basics/	Other	Yes	Infectious Disease Professionals, Infectious Disease Physicians, Medical Registrars, Medical Microbiologists, Epidemiologists, Public Health Physicians, Laboratory Scientists, Other Health Professionals	(II) Pathogen genomics for clinicians (III) Sample processing, DNA/RNA extraction (IV) Library prep (V) Sequencing (VI) Bioinformatics	Unchecked	Checked	Checked	Checked	Checked	Checked	Unchecked	Unchecked	Unchecked	Unchecked	No	https://study.unimelb.edu.au/find/microcredentials/microbial-genomics-dna-sequencing-basics/#course-specifics	Beginner	Quiz: Application of DNA sequencing technologies and approaches to diverse scenarios (40%) Independent analysis of pathogen genomic DNA sequence data (60%)	Micro-Credential	Course is available to anyone but an application is required	(II) Live, remote sessions: AEST (III) Pre-recorded materials	Unchecked	Checked	Checked	Unchecked	Presented at regular intervals	4 weeks (40 hours), 9 hours online lectures 5 hours self-directed learning 6 hours discussion groups 4 hours instructor led practical activity 16 hours assessment tasks.	Yes	Most of the material is written content.	No	C58	Peter Doherty Institute	Melbourne, Australia	Microbial Genomics: DNA Sequencing Basics (Melbourne MicroCert)	(V) Not applicable	Unchecked	Unchecked	Unchecked	Unchecked	Checked	Unchecked		(I) Local computer (laptop or desktop)	Checked	Unchecked
C59	The University of Melbourne	Melbourne, Australia	Microbial Genomics: Bioinformatic Analysis Basics (Melbourne MicroCert)	https://study.unimelb.edu.au/find/microcredentials/microbial-genomics-dna-sequencing-basics/	Other	Yes	Infectious Disease Professionals, Infectious Disease Physicians, Medical Registrars, Medical Microbiologists, Epidemiologists, Public Health Physicians, Laboratory Scientists, Other Health Professionals	(II) Pathogen genomics for clinicians (III) Sample processing, DNA/RNA extraction (IV) Library prep (V) Sequencing (VI) Bioinformatics	Unchecked	Checked	Checked	Checked	Checked	Checked	Unchecked	Unchecked	Unchecked	Unchecked	No	https://study.unimelb.edu.au/find/microcredentials/microbial-genomics-dna-sequencing-basics/#course-specifics	Beginner	Quiz: Application of DNA sequencing technologies and approaches to diverse scenarios (40%) Independent analysis of pathogen genomic DNA sequence data (60%)	Micro-Credential	Course is available to anyone but an application is required	(II) Live, remote sessions: AEST (III) Pre-recorded materials (X) Other: Written Material, Self-Paced	Unchecked	Checked	Checked	Checked	Presented at regular intervals	4 weeks (40 hours), 9 hours online lectures 5 hours self-directed learning 6 hours discussion groups 4 hours instructor led practical activity 16 hours assessment tasks.	Yes	Most of the material is presented in a written format.	No	C59	Peter Doherty Institute	Melbourne, Australia	Microbial Genomics: Bioinformatic Analysis Basics (Melbourne MicroCert)	(I) Local computer (laptop or desktop)	Checked	Unchecked	Unchecked	Unchecked	Unchecked	Unchecked		(I) Local computer (laptop or desktop)	Checked	Unchecked
C60	Peter Doherty Institute	Melbourne, Australia	SARS-CoV-2 Illumina Sequencing	https://biomedicalsciences.unimelb.edu.au/departments/microbiology-Immunology/research/our-research-centres-and-programs/centre-for-pathogen-genomics/services/resources	Public health		Lab Scientists	(I) Epidemiology (III) Sample processing, DNA/RNA extraction (IV) Library prep (V) Sequencing (VI) Bioinformatics (VIII) Data analysis, data visualization, data management or a related topic (as would be applicable in the context of public health, pathogen genomics and epidemiology)	Checked	Unchecked	Checked	Checked	Checked	Checked	Checked	Unchecked	Unchecked	Unchecked	SARS-CoV-2	Introduction to NGS, ONT Sequencing of SARS-CoV-2, Analysis of SARS-CoV-2 Run Results, ONT Run Metrics, WGS of Bacteria, ONT for Influenza Sequencing, Tiled Amplicon Sequencing of SARS-CoV-2, Analysis of Bacterial WGS ONT Run Results	Beginner	No, we do ask that trainees send us results of their first few runs so we can help evaluate them.	No	Other - Participants secure funding and reach out to us (centre-pathogen@unimelb.edu.au) with training requests. We can also assist participants with funding applications. We then tailor a training program.	(I) Face-to-face sessions: Locally or in-country	Checked	Unchecked	Unchecked	Unchecked	Available by request	Often 1-2 weeks with a mixture of lectures, hands-on lab work and discussions.	Yes	No, but we can explore this option.	Yes	C60	Peter Doherty Institute	Melbourne, Australia	SARS-CoV-2 Illumina Sequencing	(I) Local computer (laptop or desktop)	Checked	Unchecked	Unchecked	Unchecked	Unchecked	Unchecked		(I) Local computer (laptop or desktop)	Checked	Unchecked
C61	Peter Doherty Institute	Melbourne, Australia	SARS-CoV-2 ONT Sequencing	https://biomedicalsciences.unimelb.edu.au/departments/microbiology-Immunology/research/our-research-centres-and-programs/centre-for-pathogen-genomics/services/resources	Public health		Lab Scientists	(I) Epidemiology (III) Sample processing, DNA/RNA extraction (IV) Library prep (V) Sequencing (VI) Bioinformatics (VIII) Data analysis, data visualization, data management or a related topic (as would be applicable in the context of public health, pathogen genomics and epidemiology)	Checked	Unchecked	Checked	Checked	Checked	Checked	Checked	Unchecked	Unchecked	Unchecked	SARS-CoV-2	Introduction to Microbial Sequencing, Analysis of Bacterial WGS ONT Run Results, ONT MinKNOW EPI2ME Run Metrics, ONT Sequencing, Sequencing SARS-CoV-2, WGS of Bacteria	Beginner	No	No	Other - Participants secure funding and reach out to us (centre-pathogen@unimelb.edu.au) with training requests. We can also assist participants with funding applications. We then tailor a training program.	(I) Face-to-face sessions: Locally or in-country	Checked	Unchecked	Unchecked	Unchecked	Available on request	1-2 weeks, mixture of lectures, hands-on lab work and discussions.	Yes	No, but can look into this.	Yes	C61	Peter Doherty Institute	Melbourne, Australia	SARS-CoV-2 ONT Sequencing	(I) Local computer (laptop or desktop)	Checked	Unchecked	Unchecked	Unchecked	Unchecked	Unchecked		(I) Local computer (laptop or desktop)	Checked	Unchecked
C62	Peter Doherty Institute	Melbourne, Australia	Bacterial Illumina Sequencing		Public health		Lab Scientists	(I) Epidemiology (III) Sample processing, DNA/RNA extraction (IV) Library prep (V) Sequencing (VI) Bioinformatics (VIII) Data analysis, data visualization, data management or a related topic (as would be applicable in the context of public health, pathogen genomics and epidemiology)	Checked	Unchecked	Checked	Checked	Checked	Checked	Checked	Unchecked	Unchecked	Unchecked	Bacteria	Illumina Sequencing, Bacterial WGS, Illumina Data Management, Galaxy, Introduction to Microbial Sequencing	Beginner	No	No	Other - Participants secure funding and reach out to us (centre-pathogen@unimelb.edu.au) with training requests. We can also assist participants with funding applications. We then tailor a training program.	(I) Face-to-face sessions: Locally or in-country	Checked	Unchecked	Unchecked	Unchecked	Available on request	1-2 weeks. Mixture of lectures, hands-on training and discussions.	Yes	No, but can look into this.	Yes	C62	Peter Doherty Institute	Melbourne, Australia	Bacterial Illumina Sequencing	(I) Local computer (laptop or desktop)	Checked	Unchecked	Unchecked	Unchecked	Unchecked	Unchecked		(I) Local computer (laptop or desktop)	Checked	Unchecked
C63	Peter Doherty Institute	Melbourne, Australia	Bacterial ONT Sequencing		Public health		Lab Scientists	(I) Epidemiology (III) Sample processing, DNA/RNA extraction (IV) Library prep (V) Sequencing (VI) Bioinformatics (VIII) Data analysis, data visualization, data management or a related topic (as would be applicable in the context of public health, pathogen genomics and epidemiology)	Checked	Unchecked	Checked	Checked	Checked	Checked	Checked	Unchecked	Unchecked	Unchecked	Bacteria	ONT Sequencing, Bacterial WGS, ONT MinKNOW EPI2ME Run Metrics	Beginner	No	No	Other - Participants secure funding and reach out to us (centre-pathogen@unimelb.edu.au) with training requests. We can also assist participants with funding applications. We then tailor a training program.	(I) Face-to-face sessions: Locally or in-country	Checked	Unchecked	Unchecked	Unchecked	Available on request	1-2 weeks. Mixture of lectures, hands-on work and discussions.	Yes	No, but can look into this.	Yes	C63	Peter Doherty Institute	Melbourne, Australia	Bacterial ONT Sequencing	(I) Local computer (laptop or desktop)	Checked	Unchecked	Unchecked	Unchecked	Unchecked	Unchecked		(I) Local computer (laptop or desktop)	Checked	Unchecked
C64	Peter Doherty Institute	Melbourne, Australia	PulseNet Asia Pacific Illumina Sequencing	https://biomedicalsciences.unimelb.edu.au/departments/microbiology-Immunology/research/our-research-centres-and-programs/centre-for-pathogen-genomics/engagment/expanding-whole-genome-sequencing-capacity-in-the-asia-pacific-region	Public health		Wet Lab Scientists	(I) Epidemiology (III) Sample processing, DNA/RNA extraction (IV) Library prep (V) Sequencing (VI) Bioinformatics (VIII) Data analysis, data visualization, data management or a related topic (as would be applicable in the context of public health, pathogen genomics and epidemiology)	Checked	Unchecked	Checked	Checked	Checked	Checked	Checked	Unchecked	Unchecked	Unchecked	Enteric Bacteria	Bioinformatics from a Wet Lab Perspective, Bioinformatics in Public Health, Introduction to NCBI & Data Sharing, Introduction to Illumina, ONT Sequencing, Illumina Sequencing, Terra.bio (Theiagen)	Beginner	No	Yes we have initial certification and yearly proficiency testing	Applicants undergo a selection process	(I) Face-to-face sessions: Locally (Melbourne) and in-country (II) Live, remote sessions: AEST	Checked	Checked	Unchecked	Unchecked	Presented at regular intervals	1-2 weeks. Mixture of lectures, hands-on lab work and dicusssions.	Yes	No, but can look into this.	Yes	C64	Peter Doherty Institute	Melbourne, Australia	PulseNet Asia Pacific Illumina Sequencing	(I) Local computer (laptop or desktop) (IV) Public cloud (Google Cloud, AWS, Microsoft Azure)	Checked	Unchecked	Unchecked	Checked	Unchecked	Unchecked		(I) Local computer (laptop or desktop) (IV) Public cloud (Google Cloud, AWS, Microsoft Azure)	Checked	Unchecked
C65	Peter Doherty Institute	Melbourne, Australia	Genomics for Clinicians		Public health		Clinicians, ID Physicians etc.	(II) Pathogen genomics for clinicians (III) Sample processing, DNA/RNA extraction (IV) Library prep (V) Sequencing (VI) Bioinformatics	Unchecked	Checked	Checked	Checked	Checked	Checked	Unchecked	Unchecked	Unchecked	Unchecked	No	DNA Extraction, Illumina Sequencing, ONT Sequencing, Basic Data Interpretations, PHL Workflows, Manual Handling vs Automation	Intermediate	No	No, the course is a component of a larger training program for ID clinicians.	Course is available to anyone but an application is required	(I) Face-to-face sessions: Melbourne, Australia	Checked	Unchecked	Unchecked	Unchecked	Presented at regular intervals	1 week. Mixture of lectures, hands-on training and discussions.	Yes	No, but can look into this.	Yes	C65	Peter Doherty Institute	Melbourne, Australia	Genomics for Clinicians	(I) Local computer (laptop or desktop)	Checked	Unchecked	Unchecked	Unchecked	Unchecked	Unchecked		(I) Local computer (laptop or desktop)	Checked	Unchecked
C66	Wellcome Connecting Science	UK	Genomics and Clinical Microbiology	https://coursesandconferences.wellcomeconnectingscience.org/event/genomics-and-clinical-microbiology-2024-20240114/	Public health		This course is designed for clinical scientists, specialist registrars or consultants in medical microbiology.	(II) Pathogen genomics for clinicians (III) Sample processing, DNA/RNA extraction (IV) Library prep (V) Sequencing (VI) Bioinformatics (VIII) Data analysis, data visualization, data management or a related topic (as would be applicable in the context of public health, pathogen genomics and epidemiology)	Unchecked	Checked	Checked	Checked	Checked	Checked	Checked	Unchecked	Unchecked	Unchecked	Bacteria	The course will cover a range of diagnostic techniques including: Design, implementation, and interpretation of real-time PCR tests for pathogen detection Molecular approaches to detect multiple pathogens Whole genome sequencing (WGS) PCR and sequence-based isolate characterisation Bioinformatics analysis and data interpretation Outbreak investigation and public health application Monitoring resp…	Advanced	Yes	CPD accreditation	Applicants undergo a selection process	(I) Face-to-face sessions: UK	Checked	Unchecked	Unchecked	Unchecked	Presented at regular intervals	5.5 day hands-on course	Yes	No	Yes	C66	Wellcome Connecting Science	Cambridge, United Kingdom	Genomics and Clinical Microbiology	(I) Local computer (laptop or desktop)	Checked	Unchecked	Unchecked	Unchecked	Unchecked	Unchecked		(I) Local computer (laptop or desktop)	Checked	Unchecked
C67	Wellcome Connecting Science	UK	Genomics and Clinical Virology	https://coursesandconferences.wellcomeconnectingscience.org/event/genomics-and-clinical-virology-2024-20240218/	Public health		Clinical or research scientists planning to implement NGS in clinical diagnostic laboratories	(II) Pathogen genomics for clinicians (III) Sample processing, DNA/RNA extraction (IV) Library prep (V) Sequencing (VI) Bioinformatics (VIII) Data analysis, data visualization, data management or a related topic (as would be applicable in the context of public health, pathogen genomics and epidemiology)	Unchecked	Checked	Checked	Checked	Checked	Checked	Checked	Unchecked	Unchecked	Unchecked	Viruses	This course will cover a wide range of cutting-edge viral WGS laboratory techniques and *bioinformatics analysis in practical classes, demonstrations or lectures. The programme will include: Background to viral WGS approaches Sample handling and preparation Library preparation techniques Target enrichment methods e.g. probe-based sequence capture or PCR-based Viral metagenomics Technique discrimi…	Advanced	No	CPD accreditation	Course is freely available to anyone	(I) Face-to-face sessions: UK	Checked	Unchecked	Unchecked	Unchecked	Presented at regular intervals	5.5 days	Yes	Yes - translation can be done on Github	Yes	C67	Wellcome Connecting Science	Cambridge, United Kingdom	Genomics and Clinical Virology	(I) Local computer (laptop or desktop)	Checked	Unchecked	Unchecked	Unchecked	Unchecked	Unchecked		(I) Local computer (laptop or desktop)	Checked	Unchecked
C68	COG-Train/Wellcome Connecting Science	Hinxton, United Kingdom	From swab to server: testing, sequencing and sharing during a pandemic	https://www.futurelearn.com/courses/from-swab-to-server-testing-sequencing-sharing-during-a-pandemic/1 https://wcscourses.github.io/COG-Train_Resources/swab_to_server_home.html https://doi.org/10.5281/zenodo.8164995	Public health		This course is for researchers, healthcare and public health professionals, diagnostic professionals, or any person involved in testing and analysis of disease samples.	(I) Epidemiology (II) Pathogen genomics for clinicians (III) Sample processing, DNA/RNA extraction (VIII) Data analysis, data visualization, data management or a related topic (as would be applicable in the context of public health, pathogen genomics and epidemiology)	Checked	Checked	Checked	Unchecked	Unchecked	Unchecked	Checked	Unchecked	Unchecked	Unchecked	SARS-CoV-2 - sampling, biobanking, testing	https://wcscourses.github.io/COG-Train_Resources/swab_to_server_home.html	Beginner	formative and summative assessments - multiple choice questions quizzes and test	It provides a certificate of completion	Course is freely available to anyone	(III) Pre-recorded materials	Unchecked	Unchecked	Checked	Unchecked	The course (with a certificate of completion) in the original platform (FutureLearn) will be available up to the end of the project (30 Nov 2023). The course material will be permanently available on a GitHub repository (for reuse purposes)	3-week/15-hour massive open online course	Yes	subtitles, transcripts and alt-text is available in both original platform and GitHub repository	Yes	C68	Wellcome Connecting Science	Cambridge, United Kingdom	From swab to server: testing, sequencing and sharing during a pandemic	(I) Local computer (laptop or desktop)	Checked	Unchecked	Unchecked	Unchecked	Unchecked	Unchecked		(I) Local computer (laptop or desktop)	Checked	Unchecked
C69	COG-Train/Wellcome Connecting Science	Hinxton, United Kingdom	The power of genomics to understand the COVID-19 pandemics	https://www.futurelearn.com/courses/genomics-covid-19/2 https://wcscourses.github.io/COG-Train_Resources/power_of_genomics_home.html https://doi.org/10.5281/zenodo.8164924	Public health		This course is designed for anyone interested in learning more about the genomics response to the current pandemic. While no prior knowledge about COVID-19 is required, it is likely to be most useful to researchers, healthcare professionals, science journalists, policymakers, and those working in public health.	(I) Epidemiology (II) Pathogen genomics for clinicians	Checked	Checked	Unchecked	Unchecked	Unchecked	Unchecked	Unchecked	Unchecked	Unchecked	Unchecked	SARS-CoV-2 - introduction to genomics	https://wcscourses.github.io/COG-Train_Resources/power_of_genomics_home.html	Beginner	formative and summative assessments - multiple choice questions quizzes and test	It provides a certificate of completion	Course is freely available to anyone	(III) Pre-recorded materials	Unchecked	Unchecked	Checked	Unchecked	Presented at regular intervals	3-week/15-hour massive open online course	Yes	subtitles, transcripts and alt-text is available in both original platform and GitHub repository	Yes	C69	Wellcome Connecting Science	Cambridge, United Kingdom	The power of genomics to understand the COVID-19 pandemics	(I) Local computer (laptop or desktop)	Checked	Unchecked	Unchecked	Unchecked	Unchecked	Unchecked		(I) Local computer (laptop or desktop)	Checked	Unchecked
C70	COG-Train/Wellcome Connecting Science	Hinxton, United Kingdom	Making sense of genomic data: COVID-19 web-based bioinformatics	https://www.futurelearn.com/courses/making-sense-of-genomic-data-covid-19-web-based-bioinformatics/1 https://wcscourses.github.io/COG-Train_Resources/making_sense_home.html https://doi.org/10.5281/zenodo.8165026	Research/academia	Yes	This course is designed for diagnostic and healthcare professionals, researchers, and anyone involved in the testing and analysis of disease samples. It will also be advantageous to researchers specialising in web-based bioinformatics, diagnostics, diseases, or pandemics.	(VI) Bioinformatics (VIII) Data analysis, data visualization, data management or a related topic (as would be applicable in the context of public health, pathogen genomics and epidemiology)	Unchecked	Unchecked	Unchecked	Unchecked	Unchecked	Checked	Checked	Unchecked	Unchecked	Unchecked	SARS-CoV-2 - web-based bioinformatics	https://wcscourses.github.io/COG-Train_Resources/making_sense_home.html	Beginner	formative and summative assessments - multiple choice questions quizzes and test	It provides a certificate of completion	Course is freely available to anyone	(III) Pre-recorded materials	Unchecked	Unchecked	Checked	Unchecked	The course (with a certificate of completion) in the original platform (FutureLearn) will be available up to the end of the project (30 Nov 2023). The course material will be permanently available on a GitHub repository (for reuse purposes)	3-week/15-hour massive open online course	Yes	subtitles, transcripts and alt-text is available in both original platform and GitHub repository	Yes	C70	Wellcome Connecting Science	Cambridge, United Kingdom	Making sense of genomic data: COVID-19 web-based bioinformatics	(I) Local computer (laptop or desktop)	Checked	Unchecked	Unchecked	Unchecked	Unchecked	Unchecked		(I) Local computer (laptop or desktop) (IV) Public cloud (Google Cloud, AWS, Microsoft Azure) (VI) Other: Makes use of the Galaxy platform	Checked	Unchecked
C71	COG-Train/Wellcome Connecting Science	Hinxton, United Kingdom	A practical guide for SARS-CoV-2 whole-genome sequencing	https://www.futurelearn.com/courses/a-practical-guide-for-sars-cov-2-whole-genome-sequencing/1 https://wcscourses.github.io/COG-Train_Resources/practical_guide_home.html https://doi.org/10.5281/zenodo.8200187	Research/academia	Yes	This course is designed for diagnostic and healthcare professionals, researchers, and anyone involved in the testing and analysis of COVID-19 samples.	(II) Pathogen genomics for clinicians (III) Sample processing, DNA/RNA extraction (IV) Library prep (V) Sequencing (VIII) Data analysis, data visualization, data management or a related topic (as would be applicable in the context of public health, pathogen genomics and epidemiology)	Unchecked	Checked	Checked	Checked	Checked	Unchecked	Checked	Unchecked	Unchecked	Unchecked	SARS-CoV-2 - whole-genome sequencing methods	https://wcscourses.github.io/COG-Train_Resources/practical_guide_home.html	Beginner	formative and summative assessments - multiple choice questions quizzes and test	It provides a certificate of completion	Course is freely available to anyone	(III) Pre-recorded materials	Unchecked	Unchecked	Checked	Unchecked	The course (with a certificate of completion) in the original platform (FutureLearn) will be available up to the end of the project (30 Nov 2023). The course material will be permanently available on a GitHub repository (for reuse purposes)	3-week/15-hour massive open online course	Yes	subtitles, transcripts and alt-text is available in both original platform and GitHub repository	Yes	C71	Wellcome Connecting Science	Cambridge, United Kingdom	A practical guide for SARS-CoV-2 whole-genome sequencing	(I) Local computer (laptop or desktop)	Checked	Unchecked	Unchecked	Unchecked	Unchecked	Unchecked		(I) Local computer (laptop or desktop)	Checked	Unchecked
C72	COG-Train/Wellcome Connecting Science	Hinxton, United Kingdom	Pathogen genomics: a new era in global health surveillance and strategy	https://www.futurelearn.com/courses/pathogen-genomics-a-new-era-in-global-health-surveillance-and-strategy/1 https://wcscourses.github.io/COG-Train_Resources/pathogen_genomics_home.html https://doi.org/10.5281/zenodo.8234152	Public health		This course is designed for professionals from various disciplines who are interested in the implementation of genomic surveillance for pathogens of public health relevance and its impact on decision-making	(I) Epidemiology (II) Pathogen genomics for clinicians (VIII) Data analysis, data visualization, data management or a related topic (as would be applicable in the context of public health, pathogen genomics and epidemiology)	Checked	Checked	Unchecked	Unchecked	Unchecked	Unchecked	Checked	Unchecked	Unchecked	Unchecked	No	https://wcscourses.github.io/COG-Train_Resources/pathogen_genomics_home.html	Beginner	formative and summative assessments - multiple choice questions quizzes and test	It provides a certificate of completion	Course is freely available to anyone	(III) Pre-recorded materials	Unchecked	Unchecked	Checked	Unchecked	The course (with a certificate of completion) in the original platform (FutureLearn) will be available up to the end of the project (30 Nov 2023). The course material will be permanently available on a GitHub repository (for reuse purposes)	3-week/15-hour massive open online course	Yes	subtitles, transcripts and alt-text is available in both original platform and GitHub repository	Yes	C72	Wellcome Connecting Science	Cambridge, United Kingdom	Pathogen genomics: a new era in global health surveillance and strategy	(I) Local computer (laptop or desktop)	Checked	Unchecked	Unchecked	Unchecked	Unchecked	Unchecked		(I) Local computer (laptop or desktop)	Checked	Unchecked
C73	Wellcome Connecting Science	UK	Working with Protozoan Parasite databases	https://coursesandconferences.wellcomeconnectingscience.org/event/working-with-protozoan-parasite-database-resources-africa-virtual-20221024/	Research/academia	Yes	scientists or healthcare professionals based in Africa working with protozoan parasitic organisms	(VI) Bioinformatics (VIII) Data analysis, data visualization, data management or a related topic (as would be applicable in the context of public health, pathogen genomics and epidemiology)	Unchecked	Unchecked	Unchecked	Unchecked	Unchecked	Checked	Checked	Unchecked	Unchecked	Unchecked	Protozoan parasites	Visualisation of sequence features and next generation sequencing data using the Artemis genome browser and annotation tool Genome browsing and comparative genomics (ACT and J/GBrowse) Formulating complex biological queries using the VEuPathDB search strategy system Web-based resources including the GeneDB.org and VEuPathDB.org and GalaxyIntegrating functional genomics data (RNA-seq, ChIP-seq, Ch…	Beginner	No	No	Applicants undergo a selection process	(I) Face-to-face sessions: Africa, Asia, Latin America, UK (II) Live, remote sessions: All	Checked	Checked	Unchecked	Unchecked	Presented at regular intervals	5.5. days	Yes	Yes via Github	Yes	C73	Wellcome Connecting Science	Cambridge, United Kingdom	Working with Protozoan Parasite databases	(I) Local computer (laptop or desktop)	Checked	Unchecked	Unchecked	Unchecked	Unchecked	Unchecked		(I) Local computer (laptop or desktop)	Checked	Unchecked
C74	Wellcome Connecting Science	UK	Fungal Pathogen Genomics	https://coursesandconferences.wellcomeconnectingscience.org/event/fungal-pathogen-genomics-20230509/	Research/academia	Yes	graduate students, postdocs, clinical scientists, clinicians/healthcare professionals or lab heads working on fungal pathogens	(VI) Bioinformatics (VIII) Data analysis, data visualization, data management or a related topic (as would be applicable in the context of public health, pathogen genomics and epidemiology)	Unchecked	Unchecked	Unchecked	Unchecked	Unchecked	Checked	Checked	Unchecked	Unchecked	Unchecked	Fungal pathogens	Daily activities will include individual and group training exercises, supplementary lectures on bioinformatics techniques and tools used by various databases. For example, learning materials will cover the following topics: Comparative genomics, gene trees, whole-genome alignment Identification of orthologs and orthology-based inference Gene pages and genome browsers RNA-Seq analysis and visuali…	Intermediate	No	No	Applicants undergo a selection process	(I) Face-to-face sessions: UK and globally (II) Live, remote sessions: All	Checked	Checked	Unchecked	Unchecked	Presented at regular intervals	5.5 days	Yes	Yes via Github	Yes	C74	Wellcome Connecting Science	Cambridge, United Kingdom	Fungal Pathogen Genomics	(I) Local computer (laptop or desktop)	Checked	Unchecked	Unchecked	Unchecked	Unchecked	Unchecked		(I) Local computer (laptop or desktop)	Checked	Unchecked
C75	Wellcome Connecting Science	UK	Next Generation Sequencing Bioinformatics	https://coursesandconferences.wellcomeconnectingscience.org/event/next-generation-sequencing-bioinformatics-20231001/	Research/academia	Yes	postdoctoral scientists, senior PhD students, junior faculty members or clinicians/healthcare professionals actively engaged in or soon to commence research involving next generation sequencing data analysis	(VI) Bioinformatics (VIII) Data analysis, data visualization, data management or a related topic (as would be applicable in the context of public health, pathogen genomics and epidemiology)	Unchecked	Unchecked	Unchecked	Unchecked	Unchecked	Checked	Checked	Unchecked	Unchecked	Unchecked	Generic	The hands-on programme will cover several aspects of next generation sequencing data analysis, including lectures, discussions and practical computational sessions* covering the following: Introduction to NGS technologies Introduction to the linux command line NGS data formats and tools Sequence alignment and QC SNP/indel theory and practical Structural variation theory and practical RNA-seq anal…	Intermediate	No	No	Applicants undergo a selection process	(I) Face-to-face sessions: UK, Africa, Asia, Latina America (II) Live, remote sessions: All	Checked	Checked	Unchecked	Unchecked	Presented at regular intervals	5.5. days hands-on course	Yes	Yes via Github	Yes	C75	Wellcome Connecting Science	Cambridge, United Kingdom	Next Generation Sequencing Bioinformatics	(I) Local computer (laptop or desktop)	Checked	Unchecked	Unchecked	Unchecked	Unchecked	Unchecked		(I) Local computer (laptop or desktop)	Checked	Unchecked
C76	Wellcome Connecting Science	UK	Next Generation Sequencing	https://coursesandconferences.wellcomeconnectingscience.org/event/next-generation-sequencing-20230324/	Research/academia	Yes	postdoctoral scientists, senior PhD students, or junior faculty members actively engaged in or soon to commence research involving next generation sequencing instrumentation	(III) Sample processing, DNA/RNA extraction (IV) Library prep (V) Sequencing (VI) Bioinformatics (VIII) Data analysis, data visualization, data management or a related topic (as would be applicable in the context of public health, pathogen genomics and epidemiology)	Unchecked	Unchecked	Checked	Checked	Checked	Checked	Checked	Unchecked	Unchecked	Unchecked	Generic	The programme will include lectures, seminars, practical sessions, and social events covering the following topics: Library Prep Preparing high-quality libraries from samples Sequencing Overview: Motivation and fundamental concepts Detailed description of prominent sequencing technologies: current and emerging platforms preparing chips for sequencing and performing sequencing runs on various plat…	Intermediate	No	No	Applicants undergo a selection process	(I) Face-to-face sessions: UK and online (II) Live, remote sessions: UK	Checked	Checked	Unchecked	Unchecked	Presented at regular intervals	5.5 days hands-on	Yes	Yes via Github	Yes	C76	Wellcome Connecting Science	Cambridge, United Kingdom	Next Generation Sequencing	(I) Local computer (laptop or desktop)	Checked	Unchecked	Unchecked	Unchecked	Unchecked	Unchecked		(I) Local computer (laptop or desktop)	Checked	Unchecked
C77	Wellcome Connecting Science	UK	Antimicrobial Resistance of Bacterial Pathogens	https://coursesandconferences.wellcomeconnectingscience.org/event/antimicrobial-resistance-in-bacterial-pathogens-asia-20230219/	Public health		applicants should be actively engaged in, or soon to commence AMR related research or work. This may include diagnostic stewardship, antimicrobial stewardship,infection prevention and control, or generate policies related to AMR in bacteria. Applicants should be PhD students, clinical trainees or specialists in medical microbiology or bioinformatics, postdoctoral scientists, senior technicians, o…	(I) Epidemiology (II) Pathogen genomics for clinicians (III) Sample processing, DNA/RNA extraction (IV) Library prep (V) Sequencing (VI) Bioinformatics (VIII) Data analysis, data visualization, data management or a related topic (as would be applicable in the context of public health, pathogen genomics and epidemiology)	Checked	Checked	Checked	Checked	Checked	Checked	Checked	Unchecked	Unchecked	Unchecked	Bacterial pathogens	The course will be made up of lectures and laboratory and computational practicals. Participants will learn international standard methods for the detection of antimicrobial resistance in bacteria. Participants will also complete computational practicals covering the investigation, tracking and understanding AMR in bacteria. Topics will include: Epidemiology of AMR pathogens and national surveill…	Intermediate	No	No	Applicants undergo a selection process	(I) Face-to-face sessions: Africa, Asia	Checked	Unchecked	Unchecked	Unchecked	Presented at regular intervals	5.5. day hands-on training	Yes	Yes via Github	Yes	C77	Wellcome Connecting Science	Cambridge, United Kingdom	Antimicrobial Resistance of Bacterial Pathogens	(I) Local computer (laptop or desktop)	Checked	Unchecked	Unchecked	Unchecked	Unchecked	Unchecked		(I) Local computer (laptop or desktop)	Checked	Unchecked
C78	Wellcome Connecting Science	UK	Establishing Capacity for Pathogen Genomics	https://coursesandconferences.wellcomeconnectingscience.org/event/establishing-capacity-for-pathogen-genomics-20230507/	Public health		Research and healthcare professionals based in Africa interested in implementing effective strategies for establishing and implementing pathogen genomics and surveillance capacity. Priority will be given to individuals in public health institutions who have started, or are planning to set up, infrastructure and data pipelines for pathogen genomics. Applicants must have some knowledge in genomics,…	(III) Sample processing, DNA/RNA extraction (IV) Library prep (V) Sequencing (VI) Bioinformatics (VIII) Data analysis, data visualization, data management or a related topic (as would be applicable in the context of public health, pathogen genomics and epidemiology) (X) Other: capacity development, infrastructure set-up and processes	Unchecked	Unchecked	Checked	Checked	Checked	Checked	Checked	Unchecked	Unchecked	Checked	generic	Practical approaches to establishing genomics and data infrastructure Data workflows, analysis and interpretation Pathogen genomics application in local and global contexts Data collection, linkage and integration Communication of data and public health decision-making Effective methods, tools, resources for training others in pathogen genomics	Intermediate	No	No	Applicants undergo a selection process	(I) Face-to-face sessions: Ethiopia	Checked	Unchecked	Unchecked	Unchecked	Presented at regular intervals	5.5. day workshop	Yes	No	Yes	C78	Wellcome Connecting Science	Cambridge, United Kingdom	Establishing Capacity for Pathogen Genomics	(I) Local computer (laptop or desktop)	Checked	Unchecked	Unchecked	Unchecked	Unchecked	Unchecked		(VI) Other: While personal laptops could be used, course was designed so it can run offline as an analog workshop	Unchecked	Unchecked
C79	Wellcome Connecting Sciene	Cambridge, United Kingdom	SARS-CoV-2 Bioinformatics for Beginners	https://github.com/WCSCourses/SARS-COV-2_B4B	Research/academia	Yes	beginners to bioinformatics needing to analyse SARS-CoV-2 sequencing data or become more familiar with bioinformatics analysis of viruses.	(VI) Bioinformatics (VIII) Data analysis, data visualization, data management or a related topic (as would be applicable in the context of public health, pathogen genomics and epidemiology)											SARS-CoV-2	Intro to Python Notebooks Intro to Unix/Linux & running commands Introduction to NGS Technologies employed in SARS-CoV-2 sequencing Data quality control Workflows for sequencing analysis Pangolin for lineage identification Exploring genomics data in a global context	Beginner	formative and summative assessments - multiple choice questions quizzes and test	Yes, certificate if passed criteria	Applicants undergo a selection process	(II) Live, remote sessions: GMT, ARG, ICT (X) Other: It is a distributed classroom course where Hosts and Staff supervise participants while they follow the virtual content.					It was run as part of the COG-Train programme, and is unlikely to re-run its current form. Materials are still freely available indefinitely.		Twice a week, four hours each session, for 5 weeks.	Yes	Yes, generated via Youtube	C79	Wellcome Connecting Science	Cambridge, United Kingdom	SARS-CoV-2 Bioinformatics for Beginners	(I) Local computer (laptop or desktop)	Checked	Unchecked	Unchecked	Unchecked	Unchecked	Unchecked		(I) Local computer (laptop or desktop) (IV) Public cloud (Google Cloud, AWS, Microsoft Azure) (VI) Other: Public Cloud System- specifically Google Colaboratory	Checked	Unchecked
C80	Africa CDC	Ethiopia, Addis Ababa	Applied Microbial Genomics	https://www.futurelearn.com/courses/genomics-covid-19 https://www.futurelearn.com/courses/linux-for-bioinformatics https://www.coursera.org/learn/wgs-bacteria https://www.futurelearn.com/courses/bioinformatics/2 https://www.futurelearn.com/courses/the-genomics-era https://www.coursera.org/courses?query=bioinformatics https://www.coursera.org/courses?query=genomics https://www.futurelearn.com/sear…	Research/academia	Yes	bioinformaticians based at health institutes, experimental biologists at research institutions, trainers in bioinformatics settings	(I) Epidemiology (II) Pathogen genomics for clinicians (III) Sample processing, DNA/RNA extraction (V) Sequencing (VI) Bioinformatics (VIII) Data analysis, data visualization, data management or a related topic (as would be applicable in the context of public health, pathogen genomics and epidemiology)											No	Links have been provided already	Intermediate	formative and summative assessments - multiple choice questions quizzes and test	It provides a certificate of completion	Other - For those requiring financial aid, it can be granted for LIMC-based participants	(III) Pre-recorded materials					Constantly available		Courses run for weeks to months	Yes	Yes	C80
C81	Public Health Institute of Malawi	Lilongwe, Malawi	Introduction to one Health approach	https://www.lshtm.ac.uk/study/courses/masters-degrees/one-health	Research/academia	Yes	experimental biologists	(I) Epidemiology											Specific to animals and human pathogens.	https://www.lshtm.ac.uk/study/courses/masters-degrees/one-health	Intermediate	Formal exam and assignments	Part of degree - Masters of science in One Health	Applicants undergo a selection process	(III) Pre-recorded materials					Constantly available		2 years.	Yes	English only	C81	Public Health Institute of Malawi	Lilongwe, Malawi.	Introduction to one health approach	(I) Local computer (laptop or desktop)	Checked	Unchecked	Unchecked	Unchecked	Unchecked	Unchecked		(I) Local computer (laptop or desktop) (II) On premise high performance computer (III) Private cloud (IV) Public cloud (Google Cloud, AWS, Microsoft Azure)	Checked	Checked
[truncated: 16 more columns]

## Sheet: reduced dataset
ID	Organization Name	Location	Course Title	Course Link	Context	Public Health Appropriateness	Target Audience	Primary Focus Areas	Specific Pathogen	Sub-topics Covered	Course Level	Assessment	Accreditation and Certificated	Course Access - free or selection	Methods of presentation	Availability of content	Format and duration	Regional Appropriateness	Accessibility ad langauge	Reusability	ID	Name of organisation:	Location of organisation (City, Country):	What is the title of the course?	Prior to the course, participants should be familiar with the following compute infrastructure(s) (select all options which are applicable):	During the course, participants will utilize the following compute infrastructure(s) (select all options which are applicable):	After the course, participants will need access to the following compute infrastructure(s) to apply lessons learned during the training (select all options which are applicable):	Is there any other information you would like to add?	--- Additional information:	Complete?
C01	Chan Zuckerberg Biohub	San Francisco, CA USA	Metagenomic Sequencing for Detection, Identification and Surveillance of Infectious Disease	This was offered as part of a summer institute	Research/academia	Yes	experimental biologists at research institutions and in public health settings	(II) Pathogen genomics for clinicians (III) Sample processing, DNA/RNA extraction (IV) Library prep (V) Sequencing (VI) Bioinformatics	no, it is focused on metagenomic sequencing	Sample collection lab set up enrichment strategies (amplicon based)	Beginner	No	No	Other - The course was offered as part of a summer institute in Ethiopia. Offered once per year.	(I) Face-to-face sessions: Was remote this year - is normally in Ethiopia (II) Live, remote sessions: EAT	Summer Institute is offered every summer. Our course was added this year for the first time and will occur next summer.	5-day workshop when remote. We would extend into a two-week workshop with hands-on wet lab work.	Yes	No	Yes	C01
C02	Makerere University	Kampala, Uganda	Applied Microbial Genomics	bioinformaticians based at health institutes, experimental biologists at research institutions	Research/academia	Yes	bioinformaticians based at health institutes, experimental biologists at research institutions	(I) Epidemiology (II) Pathogen genomics for clinicians (V) Sequencing (VI) Bioinformatics (VIII) Data analysis, data visualization, data management or a related topic (as would be applicable in the context of public health, pathogen genomics and epidemiology)	No Specific Pathogen	Bioinformatics tools in clinical microbiology	Intermediate	Yes	Yes	Applicants undergo a selection process	(II) Live, remote sessions: EAT	Constantly available	hour-long seminar	Yes	English	No	C02
C03	Institut Pasteur de Tunis	Tunisia	Introduction to NGS Technologies and their applications	https://www.h3abionet.org/training/ibt	Research/academia	Yes	mainly experimental biologists at research institutions	(V) Sequencing	No Specific Pathogen	- Human Genome Project - Evolution of Sequencing Technologies - Databases and resources to retrieve relevant Omics information - Applications of NGS	Beginner	No	Not alone, but as part of a H3ABioNet course	Applicants undergo a selection process	(III) Pre-recorded materials	Presented at regular intervals	2 hours-long	Yes	No	Limited re-use	C03	Institut Pasteur de Tunis	Tunis, Tunisie	Introduction to NGS technologies and their applications	(I) Local computer (laptop or desktop)	(I) Local computer (laptop or desktop)	(I) Local computer (laptop or desktop)	No		Complete
C04	Dalhousie University	Halifax, Canada	Canadian Bioinformatics Workshop: Infectious Disease Epidemiology Analysis	https://bioinformatics.ca/workshops/2021-infectious-disease-epidemiology-analysis/	Research/academia	Yes	Graduates, postgraduates, staff bioinformaticians, laboratory technologists, medical microbiologists and PIs working with or about to embark on analysis of genomic and metagenomics data for epidemiological investigations.	(I) Epidemiology (II) Pathogen genomics for clinicians (VI) Bioinformatics (VIII) Data analysis, data visualization, data management or a related topic (as would be applicable in the context of public health, pathogen genomics and epidemiology)	No Specific Pathogen	- Understand next generation sequencing (NGS) platforms as applied to pathogen genomics and metagenomics sequencing - Analyze NGS data for pathogen surveillance and outbreak investigations - Analyze antimicrobial resistance genes - Detect emerging pathogens in metagenomics data - Perform phylogeographic analysis - Use different visualization tools for genomic epidemiology analysis	Intermediate	No	No	Other - Application + fee to attend course but all courses materials are freely available and open.	(I) Face-to-face sessions: Canada (rotating) (II) Live, remote sessions: Depending on Canadian location: UTC-2:30 to UTC-7:00	Presented at regular intervals	3-day workshop with lectures and hands-on tutorials usually in-person although digital during COVID.	Yes	No	Yes	C04	Dalhousie University	Halifax, Canada	Canadian Bioinformatics Workshop: Infectious Disease Epidemiology	(I) Local computer (laptop or desktop)	(I) Local computer (laptop or desktop) (IV) Public cloud (Google Cloud, AWS, Microsoft Azure)	(I) Local computer (laptop or desktop) (II) On premise high performance computer	No		Complete
C05	Chan Zuckerberg Initiative	San Francisco, USA	Foundations of genomic epidemiology	The course is currently just a series of seminars. I've put them up on youtube, and can email out the links if you reach out to me.	Public health		These seminars were developed to help teach the foundational theory and components of genomic epidemiology to surveillance epidemiologists, molecular epidemiologists, and public health microbiologists conducting sequencing at county-level public health agencies.	(VIII) Data analysis, data visualization, data management or a related topic (as would be applicable in the context of public health, pathogen genomics and epidemiology)	Viral pathogens - SARS-Cov-2, Ebola	The interwoven timescales of transmission and pathogen evolution, making divergence trees, making time trees, discrete trait analysis for phylogeography, Nextstrain, Nextclade, consensus genome quality control.	Beginner	No	No	Course is freely available to anyone	(III) Pre-recorded materials	Constantly available	Each video is an hour long seminar that was presented over zoom to our public health partners.	Yes	No, although I totally agree that this would be good to add.	Yes	C05
C06	Kwame Nkrumah University of Science and Technology (KNUST)	Kumasi, Ghana	Metagenomics applied to surveillance of pathogens and antimicrobial resistance	https://www.coursera.org/learn/metagenomics/home/info	Public health		Experimental biologists at research institutions	(I) Epidemiology (II) Pathogen genomics for clinicians (III) Sample processing, DNA/RNA extraction (IV) Library prep (V) Sequencing (VI) Bioinformatics	No Specific Pathogen	https://www.coursera.org/learn/metagenomics/home/info	Beginner	formative and summative assessments - multiple choice questions quizzes and test	It provides a certificate of completion	Course is freely available to anyone	(III) Pre-recorded materials	Presented at regular intervals	1 - 3 hours per week - approximately 15 hours to complete entire course	Yes	Yes, course is available in English Subtitles available in French, Portuguese (European), Russian, English, Spanish	Yes	C06	Kwame Nkrumah University of Science and Technology (KNUST)	Kumasi, Ghana	Metagenomics applied to surveillance of pathogens and antimicrobial resistance	(I) Local computer (laptop or desktop)	(I) Local computer (laptop or desktop)	(I) Local computer (laptop or desktop)	No		Complete
C07	Kwame Nkrumah University of Science and Technology (KNUST)	Kumasi, Ghana	Whole genome sequencing of bacterial genomes - tools and applications	https://www.coursera.org/learn/wgs-bacteria	Research/academia	Yes	Experimental biologists at research institutions trainers in bioinformatics settings health personnel students in life science field/programmes.	(II) Pathogen genomics for clinicians (V) Sequencing (VI) Bioinformatics (VIII) Data analysis, data visualization, data management or a related topic (as would be applicable in the context of public health, pathogen genomics and epidemiology) (X) Other: Antimicrobial / Antibiotic / Drug resistance	Bacterial pathogens - Salmonella, E. coli	https://www.coursera.org/learn/wgs-bacteria	Beginner	formative and summative assessments - multiple choice questions quizzes and test	It provides a certificate of completion	Course is freely available to anyone	(III) Pre-recorded materials	Course modules are released on weekly bases and accessed after completion of each module - Transcript and other material resources are available online as softcopies	Approximately 7 hours to complete the modules.	Yes	Subtitles are provided in the following languages: Arabic, French, Portuguese (European), Italian, Vietnamese, German, Russian, English, Spanish	Yes	C07	Kwame Nkrumah University of Science and Technology (KNUST)	Kumasi, Ghana	Whole genome sequencing of bacterial genomes - tools and applications	(I) Local computer (laptop or desktop)	(I) Local computer (laptop or desktop)	(I) Local computer (laptop or desktop)	No		Complete
C08	Universidad de los Andes	Bogot√ü, Colombia	Applied bioinformatics, molecular epidemiology, and the SARS-CoV-2 pandemic	https://www.ebi.ac.uk/training/events/cabana-workshop-applied-bioinformatics-molecular-epidemiology-and-sars-cov-2-pandemic/	Research/academia	Yes	Bioinformaticians based at health institutes, and experimental biologists at research institutions	(I) Epidemiology (II) Pathogen genomics for clinicians (III) Sample processing, DNA/RNA extraction (VI) Bioinformatics (VIII) Data analysis, data visualization, data management or a related topic (as would be applicable in the context of public health, pathogen genomics and epidemiology)	Viral pathogens - SARS-Cov 2	https://www.ebi.ac.uk/training/events/cabana-workshop-applied-bioinformatics-molecular-epidemiology-and-sars-cov-2-pandemic/	Intermediate	Final Exam	No	Course is freely available to anyone	(II) Live, remote sessions: Bogot√ü, Colombia	One course as part of the project CABANA https://cabana.online/	4-day workshop	Yes	No	Yes	C08
C09	Kwame Nkrumah University of Science and Technology (KNUST)	Kumasi, Ghana	Bacterial Bioinformatics	https://www.coursera.org/learn/informatics	Research/academia	Yes	Experimental biologists at research institutions trainers in bioinformatics settings health personnel students in life science field/programmes.	(II) Pathogen genomics for clinicians (VI) Bioinformatics (VIII) Data analysis, data visualization, data management or a related topic (as would be applicable in the context of public health, pathogen genomics and epidemiology)	No Specific Pathogen	https://www.coursera.org/learn/informatics	Intermediate	Weekly practice exercise and quizzes	It provides a certificate of completion	Course is freely available to anyone	(III) Pre-recorded materials	Presented at regular intervals	1 - 3 hours per week, or approximately 14 hours to complete.	Yes	Presented in English with Subtitles including French, Portuguese (European), Russian, English, Spanish	Yes	C09	Kwame Nkrumah University of Science and Technology (KNUST)	Kumasi, Ghana	Bacterial Bioinformatics	(I) Local computer (laptop or desktop)	(I) Local computer (laptop or desktop)	(I) Local computer (laptop or desktop)	No		Complete
C10	Kwame Nkrumah University of Science and Technology (KNUST)	Kumasi, Ghana	Genetic Epidemiology Foundations	https://www.coursera.org/learn/genetic-epidemiology	Public health		Public health research scientists involved in disease genomics, bioinformaticians based at public health institutes, trainers in public health genomics or bioinformatics settings	(I) Epidemiology (II) Pathogen genomics for clinicians (VI) Bioinformatics (VIII) Data analysis, data visualization, data management or a related topic (as would be applicable in the context of public health, pathogen genomics and epidemiology)(VIII) Biostatistics	No Specific Pathogen	https://www.coursera.org/learn/genetic-epidemiology	Intermediate	Weekly or Modular practice exercises and quizzes	It provides a certificate of completion	Course is freely available to anyone	(III) Pre-recorded materials	Constantly available	Approximately 17 hours to complete entire course. Start instantly and learn at your own schedule.	Yes	Course is presented in English with Subtitles in English	Yes	C10	Kwame Nkrumah University of Science and Technology (KNUST)	Kumasi, Ghana	Genetic Epidemiology Foundations	(I) Local computer (laptop or desktop) (VI) Other: Internet access	(I) Local computer (laptop or desktop) (VI) Other:Internet access	(I) Local computer (laptop or desktop) (VI) Other: Internet access	No		Complete
C11	Johns Hopkins University	Baltimore, MD, USA	JHU/NCDC Sequencing Workshop	https://www.youtube.com/playlist?list=PLWQWtO75LakmVZZRQKqGIMRyvEiCD-y2T	Research/academia	Yes	broad audience of laboratory scientists and bioinformaticians at health or research institutions	(I) Epidemiology (III) Sample processing, DNA/RNA extraction (IV) Library prep (V) Sequencing (VI) Bioinformatics	Viral pathogens - SARS-Cov 2	Module 1. Introduction to Pathogen Sequencing Module 2. Introduction to Genomic Epidemiology Module 3. Sequencing with the MinION: Laboratory Methods Module 4. Sequencing with the MinION: Loading and Interpretation Module 5. Introduction to Bioinformatics Module 6. Running the Assembly Pipeline (including Command Line Introduction) Module 7. Working with Sequence Data Module 8. Sequence Alignment…	Intermediate	formative and summative assessments to guage comprehension	Not currently.	Other - Materials will be made available to anyone. Course participants are selected from collaborating institutions.	(II) Live, remote sessions: GMT+1 (III) Pre-recorded materials	"This course will occur in April 2021 future iterations dependent on funding and interest (though materials will remain available only)"	Two 1-2 hour Zoom sessions per week for 4 weeks. Participants are expected to watch up to 1 hour of pre-recorded material between sessions, and to attempt laboratory methods or bioinformatic analysis as appropriate.	Yes	Yes - pre-recorded videos will have English and French subtitle options. All materials and slides will be available in English.	Yes	C11
C12	Kwame Nkrumah University of Science and Technology (KNUST)	Kumasi, Ghana	Essentials of Genomics and Biomedical Informatics	https://www.edx.org/course/essentials-of-genomics-and-biomedical-informatics	Research/academia	Yes	Life science researchers Health science research Biomedical science researchers	(I) Epidemiology (V) Sequencing (VI) Bioinformatics (VIII) Data analysis, data visualization, data management or a related topic (as would be applicable in the context of public health, pathogen genomics and epidemiology)	No Specific Pathogen	https://www.edx.org/course/essentials-of-genomics-and-biomedical-informatics	Advanced	Yes, weekly quizzes and practical assignments	It provides a certificate of completion	Course is freely available to anyone	(III) Pre-recorded materials	Presented at regular intervals	2-3 hours per week for 12 weeks	Yes	Video transcript: English, Hebrew, Arabic	Yes	C12	Kwame Nkrumah University of Science and Technology (KNUST)	Kumasi, Ghana	Essentials of Genomics and Biomedical Informatics	(I) Local computer (laptop or desktop) (VI) Other: Internet access	(I) Local computer (laptop or desktop) (VI) Other:Internet access	(I) Local computer (laptop or desktop) (VI) Other: Internet access	No		Complete
C13	H3ABioNet	Cape Town, South Africa	Next Generation Sequencing Bioinformatics Training Course	https://coursesandconferences.wellcomeconnectingscience.org/event/next-generation-sequencing-bioinformatics-remote-classrooms-africa-20210413/	Research/academia	Yes	he course is aimed at postdoctoral scientists, senior PhD students, junior faculty members or clinicians/healthcare professionals based in Africa who are actively engaged in or soon to commence research involving next generation sequencing data analysis.	(II) Pathogen genomics for clinicians (VI) Bioinformatics (VIII) Data analysis, data visualization, data management or a related topic (as would be applicable in the context of public health, pathogen genomics and epidemiology)(VIII) Biostatistics	No Specific Pathogen	The programme will cover the following topics: √≤ Intro to Unix/Linux & running workflows √≤ Introduction to NGS Technologies √≤ NGS data pre-processing and QC √≤ Alignment to reference sequences √≤ Variant calling and annotation √≤ ChIP-Seq √≤ RNA-Seq √≤ Genome assembly	Intermediate	formative and summative assessments - multiple choice questions quizzes and test	It provides a certificate of completion	Applicants undergo a selection process	(I) Face-to-face sessions: 31 Classrooms distributed across Africa and an online Zoom room (II) Live, remote sessions: CAT (III) Pre-recorded materials	Presented at regular intervals	The course will run for 8 weeks on Tuesdays and Thursdays (4 hours per session) from the 13th of April until the 10th of June 2021	Yes	No but these are being worked on.	Yes	C13	University of Cape Town	Cape Town, South Africa	Next Generation Sequencing Bioinformatics Training Course	(I) Local computer (laptop or desktop)	(I) Local computer (laptop or desktop) (VI) Other: Course utilizes a virtual machine	(VI) Other: Not really applicable but the VM will remain accessible for as long as the participant requires to use it since it would have been downloaded onto their own machines.	No		Complete
C14	Centers for Disease Control and Prevention	Atlanta, USA	Molecular Epidemiology for Epidemiologists	This course was offered in person. We plan to transition it online. General information about our office's training resources is at https://www.cdc.gov/amd/what-we-do/building-capacity-workforce.html	Public health		Epidemiologists working in US state and local health departments.	(I) Epidemiology (VIII) Data analysis, data visualization, data management or a related topic (as would be applicable in the context of public health, pathogen genomics and epidemiology)	Bacterial pathogens; Viral pathogens	Microbial evolution Next-gen sequencing technology Genome assembly Phylogenetic trees hqSNP and MLST Epidemiologic inference from sequence data Phenotypic inference (antimicrobial resistance) Outbreak investigation Network analysis (contact tracing) Diagnostics Challenges in IT and data integration	Beginner	No	Not at present, planned for online	Applicants undergo a selection process	(I) Face-to-face sessions: At CDC headquarters in Atlanta. (X) Other: Plan to offer online, platform TBD.	Presented at regular intervals	Two-day workshop with lectures and hands-on exercises.	No	No	Yes	C14
C15	Centers for Disease Control and Prevention/ OAMD	Atlanta, GA USA	AMD Academy Bioinformatics course	https://www.cdc.gov/amd and https://www.aphl.org/programs/infectious_disease/Pages/Advanced-Molecular-Detection.aspx	Public health		State, local, and territorial public health laboratories in the United States.	(V) Sequencing (VI) Bioinformatics (VIII) Data analysis, data visualization, data management or a related topic (as would be applicable in the context of public health, pathogen genomics and epidemiology)	No Specific Pathogen	Introduction to Bioinformatics Introduction to Bacterial Genomics Intro to Linux Environment Bioinformatics resources for public health Getting things done in Linux Quality control of NGS Data Genome Assembly Sequence alignment and searching Pathogen Characterization and Annotation Genetic inference Data Visualization Communication of NGS data	Intermediate	Yes, pre-course evaluation form	No the course does offer CEU via APHL.	Course is available to anyone but an application is required	(I) Face-to-face sessions: Atlanta, GA (II) Live, remote sessions: Eastern Standard Time (III) Pre-recorded materials	Due to COVID-19 the course timeline is TBD.	Typically 5-day in person workshop. Other offerings were in place during COVID-19.	No	Not currently available.	No	C15	Centers for Disease Control and Prevention	Atlanta, GA USA	AMD Academy Bioinformatics Course	(I) Local computer (laptop or desktop) (II) On premise high performance computer (III) Private cloud (IV) Public cloud (Google Cloud, AWS, Microsoft Azure)	(I) Local computer (laptop or desktop) (II) On premise high performance computer (IV) Public cloud (Google Cloud, AWS, Microsoft Azure)	(I) Local computer (laptop or desktop) (II) On premise high performance computer (III) Private cloud (IV) Public cloud (Google Cloud, AWS, Microsoft Azure)	No		Complete
C16	University of Ibadan	Ibadan, Nigeria	SUSTAINABLE DEVELOPMENT IN BIOINFORMATICS TO SUPPORT PUBLIC HEALTH	We do not have a link yet	Public health		Hospital Laboratory Scientists and Field epidemiologists interested in integrating bioinformatics within their health institute and field.	(II) Pathogen genomics for clinicians (VI) Bioinformatics (VIII) Data analysis, data visualization, data management or a related topic (as would be applicable in the context of public health, pathogen genomics and epidemiology)	No Specific Pathogen	1. Next-Generation Sequencing technologies 2. The use of online platforms and user-friendly workflows to conduct bioinformatic analyses (genome assembly, speciation, SNP phylogeny, AMR gene prediction), 3. How to visualize and interpret the results from bioinformatic analyses	Beginner	No	No	Applicants undergo a selection process	(II) Live, remote sessions: GMT+1 (III) Pre-recorded materials	The course is reliant on the availability of grants/funds to finance it.	A one- or two-week course every month for three months	Yes	We have not considered this yet	Yes	C16	University of Ibadan	Ibadan, Nigeria	Sustainable Development in bioinformatics to support public health	(I) Local computer (laptop or desktop)	(I) Local computer (laptop or desktop) (II) On premise high performance computer (IV) Public cloud (Google Cloud, AWS, Microsoft Azure)	(I) Local computer (laptop or desktop) (IV) Public cloud (Google Cloud, AWS, Microsoft Azure)	No		Complete
C17	MRIGlobal	Kansas City, Missouri	COVID-19 Virtual Lab Training for Genomic Epidemiology	https://www.mriglobal.org/	Research/academia	Yes	experimental biologists at research institutions and laboratory technicians in public health labs	(I) Epidemiology (III) Sample processing, DNA/RNA extraction (IV) Library prep (V) Sequencing	Viral pathogens - SARS-Cov 2, respiratory	RNA extraction in BSC Clinical specimen (mock NP swab sample) Library Preparation in Sequencing Lab Pre-amplification area and Post-amplification area Reagent preparation at start of day Qubit Analyzer to check libraries for concentration and quality Load sequencer flow cells and reagent cartridge Sequencing run- Miseq Review of results after sequencing run Upload of data to Explify or Illumina s…	Intermediate	Yes- it will but it is under development	Not yet	Other - BMGF NGS Academy- Africa CDC	(II) Live, remote sessions: tbd- Africa time zones likely (III) Pre-recorded materials	Presented at regular intervals	5-7 day virtual workshop with hands-on work in the lab and review of the results etc. In-person training when possible.	Yes	Plan sub-titles in French	Limited re-use	C17
C18	Chan Zuckerberg Initiative	San Francisco, USA	Foundations of Genomic Epidemiology	This is a seminar series that we've been running over Zoom. We've been recording the sessions and then sharing the recordings over youtube. You can see the recordings here: https://covidtracker.czbiohub.org/resources	Public health		Applied epidemiologists, public health microbiologists, lab directors working on bringing genomic sequencing into their lab.	(I) Epidemiology (V) Sequencing (VI) Bioinformatics (VIII) Data analysis, data visualization, data management or a related topic (as would be applicable in the context of public health, pathogen genomics and epidemiology)	Viral pathogens - SARS-Cov 2	Inferring genetic divergence trees, molecular clocks and time trees, phylogeography, consensus genome QC, genomic epi sampling design, Pango nomenclature, pathogen-specific genomic epi.	Beginner	No	No	Course is freely available to anyone	(III) Pre-recorded materials	Presented at regular intervals	hour long seminar.	No	We don't have that, but I totally agree that this would be really important to add.	Yes	C18	Washington Department of Health	Seattle, WA	Foundations of Genomic Epidemiology	(V) Not applicable	(V) Not applicable	(I) Local computer (laptop or desktop)	No		Complete
C19	Fogarty International Center and Johns Hopkins Applied Physics Laboratory	Bethesda Maryland	Workshop for Implementation of Genomic Epidemiology	Currently no formal website, Video tutorials are available at this link: https://www.youtube.com/playlist?list=PL55AU_POme3NH5xF46ECNAd6Tz-JSumPK Course materials: https://docs.google.com/document/d/1-RqIssnrI701osyDzsPET1gWx0sPYKI93HH4yt1Vc_E/edit#heading=h.ekvb3yk59v9b	Public health		The course was designed for public health laboratorians and research laboratories engaged in molecular diagnostics and interested in genomic surveillance of pathogens.		Viral pathogens - SARS-Cov 2, influenza	Session 1: Welcome and Introductions Session 2: Introduction to Pathogen Genome Sequencing Session 3: Introduction to Genomic Epidemiology Session 4-1: Sample Preparation for SARS-CoV-2 Session 4-2: Deep Dive: Sample Preparation for SARS-CoV-2 Session 4-3: Fluorometric DNA Quantitation Session 5-1: Loading Samples onto an Oxford Nanopore MinION flowcell Session 5-2: Starting MinKNOW Session 6: In…	Beginner	No	It provides participants with a certificate of attendance.	Other - Discussions with public health or research funding agencies such as Africa CDC, NIH and Pasteur Institute have led to workshops with international research institutions requesting training		Other	Five day in person or remote workshop	Yes	Yes, French subtitles are available	Yes	C19	Fogarty International Center, National Institutes of Health	Bethesda, Maryland, USA	Workshop for Implementation of Genomic Epidemiology	(I) Local computer (laptop or desktop)	(I) Local computer (laptop or desktop)	(I) Local computer (laptop or desktop)	No		Complete
C20	Wellcome Connecting Science	Cambridge UK	Bioinformatics for Biologists: An Introduction to Linux, Bash Scripting, and R	https://www.futurelearn.com/courses/linux-for-bioinformatics	Research/academia	Yes	bioinformaticians based at health institutes and experimental biologists at research institutions	(VI) Bioinformatics (VIII) Data analysis, data visualization, data management or a related topic (as would be applicable in the context of public health, pathogen genomics and epidemiology)	No Specific Pathogen	What is Linux? Why Linux for biologists? The Linux file system and navigating around it via the command line Manipulation and searching of data files using the command line to access useful biological data The basics of writing Bash scripts and its use for process automation Guidelines and recommendations for best practice preparation of data files under Linux for exporting to other environments …	Beginner	Yes, multiple choice	It provides a certificate of completion	Course is freely available to anyone	(X) Other: Online but some support	Presented at regular intervals	2 weeks at your own pace	Yes	Yes, English subtitles	No	C20	Wellcome Connecting Science	Cambridge, UK	Bioinformatics for Biologists: An Introduction to Linux, Bash Scripting, and R	(V) Not applicable	(I) Local computer (laptop or desktop)	(I) Local computer (laptop or desktop) (II) On premise high performance computer (III) Private cloud (IV) Public cloud (Google Cloud, AWS, Microsoft Azure)	Yes	The course is a MOOC, run through the FutureLearn platform.	Complete
C21	Wellcome Connecting Science	Cambridge UK	Bacterial Genomes: Antimicrobial Resistance in Bacterial Pathogens	https://www.futurelearn.com/courses/antimicrobial-resistance	Research/academia	Yes	bioinformaticians based at health institutes and experimental biologists at research institutions	(II) Pathogen genomics for clinicians (VI) Bioinformatics	No Specific Pathogen	Significance and challenges of AMR and the need for control of antibiotic use Mechanisms of antibiotic action, resistance and evolution Antimicrobial susceptibility testing Molecular detection and characterisation of AMR resistance genes Recent developments in genomic technology for tackling AMR	Beginner	Yes, multiple choice questions	It provides a certificate of completion	Course is freely available to anyone	(X) Other: Online	Presented at regular intervals	3 weeks at your own pace	Yes	English	No	C21	Wellcome Connecting Science	Cambridge, UK	Bacterial Genomes: Antimicrobial Resistance in Bacterial Pathogens	(V) Not applicable	(I) Local computer (laptop or desktop)	(I) Local computer (laptop or desktop) (II) On premise high performance computer (III) Private cloud (IV) Public cloud (Google Cloud, AWS, Microsoft Azure)	Yes	The course is a MOOC run through the FutureLearn platform. It covers analysis of bacterial genomic data using the genome brownser Artemis. As such, participants will need, as a minimum, a local computer but the software can be run on all infrastructures.
C22	Wellcome Connecting Science/FutureLearn	Cambridge UK	Bacterial Genomes I: From DNA to Protein Function Using Bioinformatics	https://www.futurelearn.com/courses/bacterial-genomes-bioinformatics	Research/academia	Yes	bioinformaticians based at health institutes and experimental biologists at research institutions	(II) Pathogen genomics for clinicians (VI) Bioinformatics (VIII) Data analysis, data visualization, data management or a related topic (as would be applicable in the context of public health, pathogen genomics and epidemiology)	No Specific Pathogen	√≤ Bioinformatics tools, DNA and protein sequences √≤ Retrieving DNA and protein sequences from repositories √≤ Databases for protein annotation √≤ Inferring function from sequence	Beginner	Yes, multiple choice questions	CPD Accreditation - Royal College of Pathologists and Certificate of completion	Course is freely available to anyone	(X) Other: Online	Constantly available	2 weeks at your own pace	Yes	English	No	C22	Wellcome Connecting Science	Cambridge, UK	Bacterial Genomes I: From DNA to Protein Function Using Bioinformatics	(V) Not applicable	(I) Local computer (laptop or desktop)	(I) Local computer (laptop or desktop)	Yes	The course is a MOOC, run through the FutureLearn platform. The material involved covers online resources only.	Complete
C23	Wellcome Connecting Science/FutureLearn	Cambridge UK	Bacterial Genomes II: Accessing and Analysing Microbial Genome Data Using Artemis	https://www.futurelearn.com/courses/bacterial-genomes-access-and-analysis	Research/academia	Yes	bioinformaticians based at health institutes and experimental biologists at research institutions	(II) Pathogen genomics for clinicians (VI) Bioinformatics (VIII) Data analysis, data visualization, data management or a related topic (as would be applicable in the context of public health, pathogen genomics and epidemiology)	No Specific Pathogen	Multi-FASTA files Reference and draft bacterial genomes Introduction to Artemis, an open source genome browser Genome annotation Genomic regions defined by GC (guanine-cytosine) content Accessing and downloading whole genome sequences Pathogenicity islands Peer-reviewed project: Ecological niche adaptation between two Mycobacterium species Pseudogenes in Mycobacterium species	Beginner	Yes, multiple choice questions	CPD Accreditation - Royal College of Pathologists and Certificate of completion	Course is freely available to anyone	(X) Other: Online	Constantly available	3 weeks at your own pace	Yes	English	No	C23	Wellcome Connecting Science	Cambridge, UK	Bacterial Genomes II: Accessing and Analysing Microbial Genome Data Using Artemis	(V) Not applicable	(I) Local computer (laptop or desktop)	(I) Local computer (laptop or desktop) (II) On premise high performance computer (III) Private cloud (IV) Public cloud (Google Cloud, AWS, Microsoft Azure)	Yes	The course is a MOOC run through the FutureLearn platform. It covers analysis of bacterial genomic data using the genome brownser Artemis. As such, participants will need, as a minimum, a local computer but the software can be run on all infrastructures.	Complete
C24	Wellcome Connecting Science/FutureLearn	Cambridge UK	Bacterial Genomes III: Comparative Genomics using Artemis Comparison Tool (ACT)	https://www.futurelearn.com/courses/bacterial-genomes-comparative-genomics-act	Research/academia	Yes	bioinformaticians based at health institutes and experimental biologists at research institutions	(II) Pathogen genomics for clinicians (VI) Bioinformatics (VIII) Data analysis, data visualization, data management or a related topic (as would be applicable in the context of public health, pathogen genomics and epidemiology)	No Specific Pathogen	* Introduction to comparative genomics * Introduction to ACT * Analyse available data * Generate your own comparison files * Make your own comparisons in ACT * Identify pseudogenes in Mycobacterium leprae using ACT * Peer review project: Comparative genomics on two clinically relevant plasmids from Shigella	Beginner	Yes, multiple choice questions	CPD Accreditation - Royal College of Pathologists and Certificate of completion	Course is freely available to anyone	(X) Other: Online	Constantly available	3 weeks at your own pace	Yes	English	No	C24	Wellcome Connecting Science	Cambridge, UK	Bacterial Genomes III: Comparative Genomics using Artemis Comparison Tool (ACT)	(V) Not applicable	(I) Local computer (laptop or desktop)	(I) Local computer (laptop or desktop) (II) On premise high performance computer (III) Private cloud (IV) Public cloud (Google Cloud, AWS, Microsoft Azure)	Yes	The course is a MOOC, run through FutureLearn. It covers comparative genomics using the Artemis Comparison Tool. As such, participants will need a minimum of a local computer to run the software but it can be run on most computational infrastructure.	Complete
C25	Wellcome Connecting Science/FutureLearn	Cambridge UK	https://www.futurelearn.com/courses/introduction-to-bacterial-genomics	https://www.futurelearn.com/courses/introduction-to-bacterial-genomics	Research/academia	Yes	bioinformaticians based at health institutes and experimental biologists at research institutions	(II) Pathogen genomics for clinicians (VI) Bioinformatics (VIII) Data analysis, data visualization, data management or a related topic (as would be applicable in the context of public health, pathogen genomics and epidemiology)	No Specific Pathogen	√≤ Diseases caused by bacteria √≤ What bacterial genomes look like √≤ Genome sequencing technology √≤ Mechanisms of transmission and resistance √≤ Genomic epidemiology - tracking the spread of bacterial pathogens √≤ Antimicrobial resistance	Beginner	Yes, multiple choice questions	CPD Accreditation - Royal College of Pathologists and Certificate of completion	Course is freely available to anyone	(X) Other: Online	Constantly available	3 weeks at your own pace	Yes	English	No	C25	Wellcome Connecting Science	Cambridge, UK	Introduction to Bacterial Genomics	(V) Not applicable	(I) Local computer (laptop or desktop)	(V) Not applicable	Yes	The course is a MOOC run through the FutureLearn platform. It is an introductory course, covering the basics of bacterial genomics in a discussive way, thus no use of computational resources/infrastructure is required before it runs.	Complete
C26	Wellcome Connecting Science/FutureLearn	Cambridge UK	Train the Trainer: Design Genomics and Bioinformatics Training	https://www.futurelearn.com/courses/train-the-trainer-design-genomics-training	Research/academia	Yes	trainers in bioinformatics settings	(II) Pathogen genomics for clinicians (VI) Bioinformatics (VIII) Data analysis, data visualization, data management or a related topic (as would be applicable in the context of public health, pathogen genomics and epidemiology)	No Specific Pathogen	Adult learning and teaching principles and approaches for small or large groups. Social learning through knowledge sharing role of teacher/trainer in a learner centred environment. Iterative process of learning design and development applied to genomics training. Common educational methods to teach and assess bioinformatics and laboratory methods required for genomics. Peer review project: design…	Beginner	Yes, multiple choice questions	NO	Course is freely available to anyone	(X) Other: Online	Presented at regular intervals	3 weeks at your own pace	Yes	English	No	C26	Wellcome Connecting Science	Cambridge, UK	Train the Trainer: Design Genomics and Bioinformatics Training	(V) Not applicable	(I) Local computer (laptop or desktop)	(I) Local computer (laptop or desktop)	Yes	The course is a MOOC, run through the FutureLearn platform.
C27	Wellcome Connecting Science	Cambridge UK	Working with Pathogen Genomes	https://coursesandconferences.wellcomeconnectingscience.org/our-events/overseas-courses/	Research/academia	Yes	bioinformaticians based at health institutes and experimental biologists at research institutions	(II) Pathogen genomics for clinicians (VI) Bioinformatics (VIII) Data analysis, data visualization, data management or a related topic (as would be applicable in the context of public health, pathogen genomics and epidemiology)	No Specific Pathogen	Introduction to pathogen genomics Introduction to Artemis Using the Linux operating system for bioinformatics Comparative genomics using the Artemis Comparison Tool (ACT) Mapping Illumina sequence data against a reference genome Genome-wide phylogenetic analysis using SNPs Genome assembly Genome annotation Transcriptome analysis using RNA-seq data Two extended practical sessions applying the abov…	Beginner	No	No	Applicants undergo a selection process	(I) Face-to-face sessions: Multiple (II) Live, remote sessions: Multiple (III) Pre-recorded materials	Presented at regular intervals	5 day course	Yes	No	No	C27	Wellcome Connecting Science	Cambridge, UK	Working with Pathogen Genomes	(V) Not applicable	(I) Local computer (laptop or desktop)	(I) Local computer (laptop or desktop) (II) On premise high performance computer (III) Private cloud (IV) Public cloud (Google Cloud, AWS, Microsoft Azure)	Yes	The course runs using a Linux virtual machine run through VirtualBox on a local computer. After the course, participants will need access to a Linux machine to apply lessons learned. This can be local, an HPC or cloud based.	Complete
C28	Wellcome Connecting Science	Cambridge UK	Helminth Bioinformatics	https://coursesandconferences.wellcomeconnectingscience.org/our-events/overseas-courses/	Research/academia	Yes	bioinformaticians based at health institutes and experimental biologists at research institutions	(II) Pathogen genomics for clinicians (VI) Bioinformatics (VIII) Data analysis, data visualization, data management or a related topic (as would be applicable in the context of public health, pathogen genomics and epidemiology)	Parasite pathogens - Helminth	The WormBase ParaSite database IGV/JBrowse genome browsers Variant calling Differential gene expression Unix/Linux command-line Introduction to R	Beginner	No	No	Applicants undergo a selection process	(I) Face-to-face sessions: Multiple (II) Live, remote sessions: Multiple	Presented at regular intervals	5 day course	Yes	No	No	C28	Wellcome Connecting Science	Cambridge, UK	Helminth Bioinformatics	(I) Local computer (laptop or desktop)	(I) Local computer (laptop or desktop)	(I) Local computer (laptop or desktop) (II) On premise high performance computer (III) Private cloud (IV) Public cloud (Google Cloud, AWS, Microsoft Azure)	Yes	Participants are asked to do some computational pre-course work. The course itself uses a Linux virtual machine run through VirtualBox on a local computer. After the course, participants will need access to a Linux system to apply lessons learned. This can be local, an HPC or on a cloud based system.	Complete
C29	Wellcome Connecting Science	UK	Genomics and Epidemiological Surveillance of Bacterial Pathogens	https://coursesandconferences.wellcomeconnectingscience.org/event/genomics-and-epidemiological-surveillance-of-bacterial-pathogens-latin-america-virtual-20211025/	Public health		bioinformaticians based at health institutes and experimental biologists at research institutions	(II) Pathogen genomics for clinicians (III) Sample processing, DNA/RNA extraction (IV) Library prep (V) Sequencing (VI) Bioinformatics (VIII) Data analysis, data visualization, data management or a related topic (as would be applicable in the context of public health, pathogen genomics and epidemiology)	No Specific Pathogen	Laboratory-based practicals: Molecular Sub-typing techniques: Generating Next Generation Sequencing data using Illumina and Nanopore technologies. Computational practicals: Informatics and Surveillance Practical bioinformatics skills needed to manipulate raw sequence data (some of which will be generated on the course), including: mapping and de novo assemblies, SNP calling, annotation and analys…	Beginner	No	NO	Applicants undergo a selection process	(I) Face-to-face sessions: Latin America (II) Live, remote sessions: Latin America	Presented at regular intervals	5 day course	Yes	No	No	C29	Wellcome Connecting Science	Cambridge, UK	Genomics and Epidemiological Surveillance of Bacterial Pathogens	(I) Local computer (laptop or desktop)	(I) Local computer (laptop or desktop)	(I) Local computer (laptop or desktop) (II) On premise high performance computer (III) Private cloud (IV) Public cloud (Google Cloud, AWS, Microsoft Azure)	Yes	Participants are asked to complete some pre-course computational material. The course is taken on a Linux virtual machine run using VirtualBox. After the course, participants will need access to a Linux system to apply lessons learned. This can be local, an HPC or a cloud based system.	Complete
C30	Wellcome Connecting Science	UK	Molecular Approaches to Clinical Microbiology in Africa	https://coursesandconferences.wellcomeconnectingscience.org/event/molecular-approaches-to-clinical-microbiology-in-africa-africa-virtual-20210322/	Research/academia	Yes	Applicants should have demonstrable experience in a relevant field (microbiology, specifically bacteriology) and be, clinical trainees or specialists in medical microbiology postdoctoral scientists senior technicians or research assistants with a Master's degree. Clinically qualified applicants are especially encouraged to apply.	(II) Pathogen genomics for clinicians (III) Sample processing, DNA/RNA extraction (V) Sequencing (VI) Bioinformatics	Bacterial pathogens - TB	Fundamental molecular biology techniques including preparing, handling, and storing DNA. PCR, including real-time PCR, with an emphasis on, methods, applications and data interpretation. Determining sequence variation, its visualisation and interpretation, concentrating on conventional approaches. Bioinformatic analysis of molecular and genomic data, particularly the exploitation of web-based too…	Beginner	No	No	Applicants undergo a selection process	(I) Face-to-face sessions: Africa/Ghana (II) Live, remote sessions: Africa	Presented at regular intervals	5 day course	Yes	No	No	C30	Wellcome Connecting Science	Cambridge, UK	Molecular Approaches to Clinical Microbiology in Africa	(V) Not applicable	(I) Local computer (laptop or desktop)	(I) Local computer (laptop or desktop) (II) On premise high performance computer (III) Private cloud (IV) Public cloud (Google Cloud, AWS, Microsoft Azure)	Yes	The course is taken on a Linux virtual machine run using VirtualBox. After the course, participants will need access to a Linux system to apply lessons learned. This can be local, an HPC or a cloud based system.	Complete
C31	Wellcome Connecting Science	UK	Viral Genomics and Bioinformatics	https://coursesandconferences.wellcomeconnectingscience.org/our-events/global-training/	Research/academia	Yes	bioinformaticians based at health institutes and experimental biologists at research institutions	(II) Pathogen genomics for clinicians (VI) Bioinformatics (VIII) Data analysis, data visualization, data management or a related topic (as would be applicable in the context of public health, pathogen genomics and epidemiology)	Viral pathogens	Introduction to Linux/Unix NGS file formats NGS data quality check and cleaning Reference assembly Assembly statistics and visualisation Consensus and variant calling De novo assembly De novo contig consolidation and gap filling Pathogen sequence detection using sequence classifiers BLAST assignment of metagenomics contains Sequence submission Multiple sequence alignment Recombination detection I…	Beginner	No	No	Applicants undergo a selection process	(I) Face-to-face sessions: Multiple (II) Live, remote sessions: Multiple	Presented at regular intervals	v	Yes	No	No	C31	Wellcome Connecting Science	Cambridge, UK	Viral Genomics and Bioinformatics	(I) Local computer (laptop or desktop)	(I) Local computer (laptop or desktop)	(I) Local computer (laptop or desktop) (II) On premise high performance computer (III) Private cloud (IV) Public cloud (Google Cloud, AWS, Microsoft Azure)	Yes	Participants are asked to complete some pre-course computational material. The course is taken on a Linux virtual machine run using VirtualBox. After the course, participants will need access to a Linux system to apply lessons learned. This can be local, an HPC or a cloud based system.	Complete
C32	University of Glasgow	Glasgow	Glasgow Bioinformatics Summerschool	https://www.gla.ac.uk/researchinstitutes/iii/informationforstudents/communication/internalevents/bioinformatics/	Research/academia	No	experimental biologists at research institutions	(VI) Bioinformatics (VIII) Data analysis, data visualization, data management or a related topic (as would be applicable in the context of public health, pathogen genomics and epidemiology)	Parasite - Plasmodium	Basics of Linux Introduction to R Introduction to next-generation sequencing Data visualization SNP analysis Transcriptomics: bulk RNA-Seq and single-cell RNA-Seq Databases Data processing	Beginner	no	no, just internal for PhD students	Course is available to anyone but an application is required	(I) Face-to-face sessions: Glasgow (II) Live, remote sessions: UK time zone	Presented at regular intervals	5-day workshop	Yes	Now all material availble through zoom, where an automatic transcript is available.	Yes	C32
C33	University of Pennsylvania/VEuPathDB.org	Philadelphia, USA	VEuPathDB workshop	https://workshop.veupathdb.org/athens/2021/	Research/academia	No	Experimental biologists	(VI) Bioinformatics (VIII) Data analysis, data visualization, data management or a related topic (as would be applicable in the context of public health, pathogen genomics and epidemiology) (X) Other: 'Omics data analysis and data integration	Eurakyotic pathogens	See this years course, material and recordings: https://veupathdb.org/veupathdb/app/static-content/workshops.html#veupath2021	Beginner	no	no	Course is available to anyone but an application is required	(I) Face-to-face sessions: hen in-person the course is held at the University of Georgia, Athens, Georgia, USA (II) Live, remote sessions: US Eastern	the course is held at a specific date and time but all material and recordings are made freely available to anyone through our website	5-day workshop with lectures and hands on exercises. Students work both individually and in groups to achieve exercise objectives.	Yes	no	Yes	C33
C34	Monash University Malaysia	Bandar Sunway, Malaysia	SARS-CoV-2 Sequencing and bioinformatics	Resources currently under development	Research/academia	Yes	Researchers and public health officials interested in viral genomics and bioinformatics.	(IV) Library prep (V) Sequencing (VI) Bioinformatics (VIII) Data analysis, data visualization, data management or a related topic (as would be applicable in the context of public health, pathogen genomics and epidemiology)	Viral pathogen - SARS-Cov 2	Under development.	Beginner	No	It provides a certificate of completion	Applicants undergo a selection process	(I) Face-to-face sessions: Bandar Sunway, Selangor Malaysia	Plan to hold the workshop once every two years.	5 day workshop.	Yes	English is the medium of instuction.	Yes	C34
C35	Global Health Research Unit for the Genomic Surveillance of AMR	University of Ibadan, Ibadan	Introduction to Bioinformatics for Bacterial Genomics	Email nigeriaghru@gmail.com	Research/academia	Yes	Postgraduate students	(VI) Bioinformatics (VIII) Data analysis, data visualization, data management or a related topic (as would be applicable in the context of public health, pathogen genomics and epidemiology)	No Specific Pathogen	Introduction to Bioinformatics Theoretical Concepts and Approaches in Bioinformatics Hands-on Bioinformatics Analyses (GUI and Web-based Tools) Introduction to the Unix Command Line	Beginner	No	No	Applicants undergo a selection process	(II) Live, remote sessions: GMT +1 West Africa (III) Pre-recorded materials	Presented at regular intervals	10-day workshop	Yes	Not at the moment. Course is only offered in English	Yes	C35	University of Ibadan	Ibadan, Nigeria	Introduction to Bioinformatics for Bacterial Genomics	(I) Local computer (laptop or desktop)	(I) Local computer (laptop or desktop) (II) On premise high performance computer	(I) Local computer (laptop or desktop)	No		Complete
C36	Thermo Fisher Scientific	Johannesburg,South Africa	Bioinformatics for molecular biologists	https://tfs.docebosaas.com/GSSTraining/learn/course/internal/view/classroom/1314/online-bioinformatics-for-molecular-biologists-5-days-online	Research/academia	Yes	Biologist with no prior experience in bioinformatics	(V) Sequencing (VI) Bioinformatics (VIII) Data analysis, data visualization, data management or a related topic (as would be applicable in the context of public health, pathogen genomics and epidemiology)	No Specific Pathogen	Course is broken up in 3 modules namely Linux Python/Pearl MySQL The aim is to provide introductory training in order to get participants comfortable to script and start using linux based software	Beginner	no	It provides a certificate of completion	Course is available to anyone but an application is required	(I) Face-to-face sessions: Any location (II) Live, remote sessions: Any	Course is scheduled as needed, with standing courses as well through the year	5 day hands on instructor led training either face to face or virtual	Yes	no	No	C36
C37	Technical University of Denmanrk Fleming Fund Regional Grant SEQAFRICA	Copenhagen, Denmark	SARS-CoV-2 whole genome sequencing	https://antimicrobialresistance-dk.danaweb5.com/seqafrica/seqafrica-courses/sars-cov-2-whole-genome-sequencing.aspx	Research/academia	Yes	Users with some experience/knowledge of whole genome sequencing (WGS) and WGS data.	(III) Sample processing, DNA/RNA extraction (IV) Library prep (V) Sequencing (VI) Bioinformatics (VIII) Data analysis, data visualization, data management or a related topic (as would be applicable in the context of public health, pathogen genomics and epidemiology)	Viral pathogens - SARS-Cov 2	Agenda available on course website: https://antimicrobialresistance-dk.danaweb5.com/seqafrica/seqafrica-courses/sars-cov-2-whole-genome-sequencing.aspx	Intermediate	No	No	Course is freely available to anyone	(III) Pre-recorded materials	Constantly available	The course was originally an online course over 4 half-days consisting of live and pre-recorded lectures and hands-on exercises.	Yes	No	Limited re-use	C37	Technical University of Denmanrk	Kongens Lyngby, Denmark	SARS-CoV-2 whole genome sequencing	(I) Local computer (laptop or desktop)	(I) Local computer (laptop or desktop) (VI) Other:Access to online tools (freely available) via laptop/desktop computer.	(I) Local computer (laptop or desktop) (VI) Other: Access to online tools (freely available) via laptop/desktop computer.	No		Complete
C38	Wellcome Sanger Institute	UK	Training course in data analysis for genomic surveillance of African malaria vectors	https://anopheles-genomic-surveillance.github.io/	Research/academia	Yes	Entomologists, epidemiologists and data analysts in research institutions and national malaria control prorgrammes, who are involved in surveillance of malaria vectors.	(VIII) Data analysis, data visualization, data management or a related topic (as would be applicable in the context of public health, pathogen genomics and epidemiology)	Parasite - Malaris vectors vectors	Course overview available here: https://anopheles-genomic-surveillance.github.io/home.html	Beginner	No	No	Course is freely available to anyone	(III) Pre-recorded materials	The course is constantly available online for self-directed learning. In addition, we periodically deliver the course through a series on online (zoom) workshops.	The course is comprised of 8 one-day workshops.	Yes	Lecture videos are available in English and French	Yes	C38	Wellcome Sanger Institute	Hinton, UK	Training course in data analysis for genomic surveillance of African malaria vectors	(I) Local computer (laptop or desktop)	(IV) Public cloud (Google Cloud, AWS, Microsoft Azure)	(IV) Public cloud (Google Cloud, AWS, Microsoft Azure)	Yes	The course participants will learn how to use Google Colab during the course, and will also use Google Colab to apply lessons learned after the course. Google Colab uses virtual machines hosted on Google Cloud but is free to use and is a service provided by Google Research. Google Colab does have paid-for "pro" options but these are not necessary, the free option is perfectly sufficient.	Complete
C39	Institut National de Recherche pour l'Agriculture, la PŒ©che et t l'Environnement	Comoros	Curriculum Development Consultation Session	Know how to put my knowledges in good use.	Public health		Biologist	(II) Pathogen genomics for clinicians (III) Sample processing, DNA/RNA extraction (V) Sequencing (VI) Bioinformatics (VIII) Data analysis, data visualization, data management or a related topic (as would be applicable in the context of public health, pathogen genomics and epidemiology)	Unchecked	Checked	Checked	Unchecked	Checked	Checked	Checked	Unchecked	Unchecked	Unchecked								Unchecked		Unchecked	Unchecked	Unchecked						C39
C40	National Institute of Public Health	Ouagadougou, Burkina Faso	Foundational skills for bioinformaticians	Master University Nazi Boni	Research/academia	Yes	Bilogist	(VI) Bioinformatics	No Specific Pathogen	Intoduction to bioinformatic, Quality control, Mapping,	Intermediate	Homework	non	Other - Only student of Nazi BONI	(I) Face-to-face sessions: Nazi BONI UNIVERSITY	Presented at regular intervals	5 days	Yes	no	Yes	C40
C41	Fogarty International Center, National Institutes of Health	Bethesda, Maryland, USA	FIC/JHU Workshop for Implementation of Genomic Epidemiology	https://drive.google.com/drive/folders/1EcgnWdQatPG1FzVu3bTZ56DHBTmALP3e	Research/academia	Yes	For laboratorians already doing techniques such as RT-PCR/qRT-PCR that were interested in sequencing their own samples, analyze them using phylogenetics, and be able to interpret the results epidemiologically.	(I) Epidemiology (III) Sample processing, DNA/RNA extraction (IV) Library prep (V) Sequencing (VIII) Data analysis, data visualization, data management or a related topic (as would be applicable in the context of public health, pathogen genomics and epidemiology)	Viral pathogens - SARS-Cov 2	Pre-workshop Software Installation Sessions Day 1: Introduction to Genomics Technologies and Oxford Nanopore Sequencing Day 2: Library Preparation, Sequencing, and Consensus Generation Day 3: Phylogenetics Day 4: Phylogenetics (Continued) Day 5: Wrap Up	Beginner	No. But questions are asked throughout the workshop to gauge the participant's assimilation of concepts	No.	Applicants undergo a selection process	(I) Face-to-face sessions: Usually UAE, as it is easy for most participants to travel to and get visas. (II) Live, remote sessions: Time most convenient for attendees. (III) Pre-recorded materials	On the basis of funding availability.	5-day workshop	Yes	Subtitles in a variety of languages are available for pre-recorded materials. Interpreters have been used for live sessions.	Yes	C41	Fogarty International Center, National Institutes of Health	Bethesda, Maryland, USA	FIC/JHU Workshop for Implementation of Genomic Epidemiology	(I) Local computer (laptop or desktop)	(I) Local computer (laptop or desktop)	(I) Local computer (laptop or desktop)	No		Complete
C42	Fogarty International Center, National Institutes of Health	Bethesda, Maryland, USA	FIC/JHU Genomic Epidemiology for Public Health Laboratories	https://nih.app.box.com/folder/155365414970?s=9212dlug6lat6jc77bn6wsqfqpwruvwz	Public health		For public health laboratorians already doing techniques such as RT-PCR/qRT-PCR that were interested in sequencing their own samples, analyze them using phylogenetics, and be able to interpret the results epidemiologically.	(I) Epidemiology (III) Sample processing, DNA/RNA extraction (IV) Library prep (V) Sequencing (VIII) Data analysis, data visualization, data management or a related topic (as would be applicable in the context of public health, pathogen genomics and epidemiology)	Viral pathogens - SARS-Cov 2	Pre-workshop Software Installation Session Session 1: Genomic Epidemiology - Introduction and Laboratory Concepts Session 2: Processing and Visualizing Sequence Data Session 3: Phylogenetics Session 4: Phylogenetics (Continued) and Phylodynamics Session 5: Wrap Up	Intermediate	No. But questions are asked throughout the workshop to gauge the participant's assimilation of concepts	No.	Applicants undergo a selection process	(I) Face-to-face sessions: Usually UAE, as it is easy for most participants to travel to and get visas. (II) Live, remote sessions: Time most convenient for attendees. (III) Pre-recorded materials	On the basis of funding availability.	5-day workshop	Yes	Subtitles in a variety of languages are available for pre-recorded materials. Interpreters have been used for live sessions.	Yes	C42	Fogarty International Center, National Institutes of Health	Bethesda, Maryland, USA	FIC/JHU Genomic Epidemiology for Public Health Laboratories	(I) Local computer (laptop or desktop)	(I) Local computer (laptop or desktop)	(I) Local computer (laptop or desktop)	No		Complete
C43	Fogarty International Center, National Institutes of Health	Bethesda, Maryland, USA	FIC/JHU Advanced Genomic Epidemiology	https://nih.app.box.com/folder/146308066656?s=t2kjoee8hcbcdyp56isbhi37aqq55jxv	Research/academia	Yes	For laboratorians and bioinformaticians with experience analyzing pathogen sequence data using phylogenetics based on maximum likelihood methods, and able to interpret the results epidemiologically, that want to learn more about phylodynamic and phylogeographic modeling.	(I) Epidemiology (III) Sample processing, DNA/RNA extraction (IV) Library prep (V) Sequencing (VIII) Data analysis, data visualization, data management or a related topic (as would be applicable in the context of public health, pathogen genomics and epidemiology)	Viral pathogens - SARS-Cov 2	Day 1: Review of Laboratory and Phylogenetic Methods Day 2: Advanced Laboratory Design - Sampling Strategies and Sample preparation Day 4: Applied Informatics Day 5: Phylodynamics - Evolutionary and Temporal Patterns Day 6: Phylogeography - Spatiotemporal dynamics	Advanced	No. But questions are asked throughout the workshop to gauge the participant's assimilation of concepts	No.	Applicants undergo a selection process	(I) Face-to-face sessions: Usually UAE, as it is easy for most participants to travel to and get visas. (II) Live, remote sessions: Time most convenient for attendees. (III) Pre-recorded materials	On the basis of funding availability.	6-day workshop	Yes	Subtitles in a variety of languages are available for pre-recorded materials. Interpreters have been used for live sessions.	Yes	C43	Fogarty International Center, National Institutes of Health	Bethesda, Maryland, USA	FIC/JHU Advanced Genomic Epidemiology	(I) Local computer (laptop or desktop) (II) On premise high performance computer	(I) Local computer (laptop or desktop) (II) On premise high performance computer	(I) Local computer (laptop or desktop) (II) On premise high performance computer	No		Complete
C44	Fogarty International Center, National Institutes of Health	Bethesda, Maryland, USA	FIC/JHU Applied Bioinformatics for Genomic Epidemiology	https://nih.app.box.com/folder/166509080262?s=mt5vwwnf1gpqq2yxhf3rbec4uzmm67yo	Research/academia	Yes	For researchers with experience in sequencing techniques that want to process and analyze pathogen genetic data using bioinformatic approaches.	(I) Epidemiology (VI) Bioinformatics (VIII) Data analysis, data visualization, data management or a related topic (as would be applicable in the context of public health, pathogen genomics and epidemiology)	Viral pathogens - SARS-Cov 2	Pre-workshop Software Installation Session Day 1: Workshop Introductions, Command-Line, and Bash Scripting Day 2: Regular Expressions, Working with Sequence Aligners / Databases / Classifiers Day 3: Practical Use for Oxford Nanopore Sequencing Applications Day 4: Working with Source Code, Package Managers, and Distributed Computing Day 5: Data Visualization	Advanced	No. But questions are asked throughout the workshop to gauge the participant's assimilation of concepts	No.	Applicants undergo a selection process	(I) Face-to-face sessions: Usually UAE, as it is easy for most participants to travel to and get visas. (II) Live, remote sessions: Time most convenient for attendees.	On the basis of funding availability.	5-day workshop	Yes	Yes, all materials are available in English. Teachers speak English, Arabic, French, and Portuguese.	Yes	C44	Fogarty International Center, National Institutes of Health	Bethesda, Maryland, USA	FIC/JHU Applied Bioinformatics for Genomic Epidemiology	(I) Local computer (laptop or desktop)	(I) Local computer (laptop or desktop)	(I) Local computer (laptop or desktop)	No		Complete
C45	Public Health Institute Of Malawi	Lilongwe, Malawi	Clinical Bioinformatics for Healthcare	https://www.futurelearn.com/courses/bioinformatics	Public health		Trainers in Bioinformatics settings.	(VI) Bioinformatics (VIII) Data analysis, data visualization, data management or a related topic (as would be applicable in the context of public health, pathogen genomics and epidemiology)	No Specific Pathogen	https://www.futurelearn.com/courses/bioinformatics	Beginner	No.	No	Course is freely available to anyone	(III) Pre-recorded materials	Constantly available	5 weeks theory.	No	No	No	C45	Public Health Institute of Malawi	Lilongwe, Malawi.	Clinical Bioinformatics for Healthcare	(I) Local computer (laptop or desktop) (II) On premise high performance computer	(I) Local computer (laptop or desktop) (II) On premise high performance computer	(I) Local computer (laptop or desktop) (II) On premise high performance computer	No		Complete
C46	Wellcome Connecting Science/SAGESA	UK/South Africa	AMR Bioinformatics	https://github.com/WCSCourses/AMR-Bio-Africa-2022	Public health		This workshop was open to SAGESA network members based in Africa who were actively engaged in, or soon to commence, research, clinical practice, provision of clinical services, or policy development related to AMR in bacteria.	(I) Epidemiology (VI) Bioinformatics (VIII) Data analysis, data visualization, data management or a related topic (as would be applicable in the context of public health, pathogen genomics and epidemiology)	Bacterial pathogens	-Intro to sequence data & QC -Genome assembly -Genome annotation -Bacteria subtyping -AMR detection -Phylogenetic analysis -Transmission analysis	Beginner	No	It provides a certificate of completion	Applicants undergo a selection process	(II) Live, remote sessions: CAT	Presented at regular intervals	3-day workshop but it will extended to a week-long course next year	Yes	no	Yes	C46
C47	Wellcome Connecting Science & Centre for Genomic Pathogen Surveillance	Oxford, Hinxton - UK	How to Design and Deliver Pathogen Genomics Training for Health and Research Professionals	https://coursesandconferences.wellcomeconnectingscience.org/event/how-to-design-and-deliver-pathogen-genomics-training-for-health-and-research-professionals-20230626/	Public health		applicants from research, healthcare and training professionals who are involved in any aspect of genomics or data science, and who are interested in building their capabilities to effectively share their knowledge and skills with others focused on pathogen genomic analysis, application and interpretation in management of infectious disease. This includes clinical, biomedical, and public health s…	(I) Epidemiology (II) Pathogen genomics for clinicians (III) Sample processing, DNA/RNA extraction (IV) Library prep (V) Sequencing (VI) Bioinformatics (VIII) Data analysis, data visualization, data management or a related topic (as would be applicable in the context of public health, pathogen genomics and epidemiology)(VIII) Biostatistics	No Specific Pathogen	* Genomics and data science * Training design	Intermediate	No	The course is approved for CPD accreditation by the Royal College of Pathologists (26 credits)	Applicants undergo a selection process	(I) Face-to-face sessions: Wellcome Genome Campus, UK (III) Pre-recorded materials	Presented at regular intervals	The course include self-paced online pre-course work followed by 3.5 days in-person sessions, consisting of lectures, hands-on exercises, genomic analysis demonstrations and group projects.	Yes	No	Yes	C47	Wellcome Connecting Science & Centre for Genomic Pathogen	Oxford and Hinxton, UK	How to Design and Deliver Pathogen Genomics Training for Health and Research Professionals	(I) Local computer (laptop or desktop)	(I) Local computer (laptop or desktop)	(I) Local computer (laptop or desktop)	Yes	This course trains trainers, who would then have computational resource requirements depending on the nature and design of the training they plan to conduct.	Complete
C48	CDGN/APG	Australia	CDGN/APG Wet-lab processes for pathogen whole genome sequencing webinar	https://www.cdgn.org.au/news-and-events	Public health		Registrars and consultants in medical microbiology and infectious diseases scientists in public health and clinical microbiology	(III) Sample processing, DNA/RNA extraction (IV) Library prep (V) Sequencing (X) Other: implementation, validation, quality control and regulation	No Specific Pathogen	implementation, validation, quality control and regulation	Beginner	no	no	Course is freely available to anyone	(II) Live, remote sessions: Australia (III) Pre-recorded materials	Presented at regular intervals	2x 3hr session	Yes	no	No	C48	MDU PHL, University of Melbourne at the Doherty Institute	Melbourne, Australia	CDGN/APG Wet-lab processes for pathogen whole genome sequencing webinar	(V) Not applicable	(V) Not applicable	(V) Not applicable	Yes	This course is about sequencing in the wet-lab and is a component of a four part webinar series on public health genomics. The course mentioned is purely a webinar where the attendees receive lectures/presentation on wet-lab methods, quality control requirements, approaches to validating a sequencing platform. It also includes a panel discussion on learned experiences in implementing a sequencing…	Complete
C49	Theiagen Genomics	Highlands Ranch, CO, USA	SARS-CoV-2 genomic epidemiology using the TheiaCoV workflow series and Terra bioinformatics platform	https://theiagen.notion.site/Theiagen-Training-69b2b054a99a44f080aa3b3570da9865 Link will be live by 26th May 2023	Public health		Public health scientists without a bioinformatics background	(I) Epidemiology (II) Pathogen genomics for clinicians (VI) Bioinformatics (VIII) Data analysis, data visualization, data management or a related topic (as would be applicable in the context of public health, pathogen genomics and epidemiology)	Viral pathogens - SARS-Cov 2	https://theiagen.notion.site/SARS-CoV-2-genomic-epidemiology-using-the-TheiaCoV-workflow-series-c186e1442d914358a660dbfd8075d173 Link will be live by 26th May 2023	Intermediate	No, informal assessments	Not currently	Other - Participants secure funding and reach out to us (centre-pathogen@unimelb.edu.au) with training requests. We can also assist participants with funding applications. We then tailor a training program.	(I) Face-to-face sessions: Location at the request of trainees (II) Live, remote sessions: As requested by trainees (III) Pre-recorded materials	As requested	Taught seminars with hands-on data analysis tutorials presented at the frequency requested (short online workshops over a number of weeks, or in-person intensive course)	Yes	Yes, translated course materials can be provided, and interpreters are available for online courses	Limited re-use	C49
C50	Theiagen Genomics	Highlands Ranch, CO, USA	SARS-CoV-2 genomic epidemiology using the TheiaCoV workflow series and Terra bioinformatics platform	https://theiagen.notion.site/Theiagen-Training-69b2b054a99a44f080aa3b3570da9865 Link will be live by 26th May 2023	Public health		Public health scientists without a bioinformatics background	(I) Epidemiology (II) Pathogen genomics for clinicians (VI) Bioinformatics (VIII) Data analysis, data visualization, data management or a related topic (as would be applicable in the context of public health, pathogen genomics and epidemiology) (X) Other: Bioinformatic analysis using Terra	Viral pathogens - SARS-Cov 2	https://theiagen.notion.site/SARS-CoV-2-genomic-epidemiology-using-the-TheiaCoV-workflow-series-c186e1442d914358a660dbfd8075d173 Link will be live by 26th May 2023	Intermediate	No, informal assessment	Not currently	Other - Participants secure funding and reach out to us (centre-pathogen@unimelb.edu.au) with training requests. We can also assist participants with funding applications. We then tailor a training program.	(I) Face-to-face sessions: As required for trainees (II) Live, remote sessions: As required for trainees (III) Pre-recorded materials (X) Other: Hybrid or any other method requested for trainees	As required for trainees	Training seminars and hands-on data analysis workshops, presented in any format as requested, e.g. an in-person multiday intensive course, or weekly short online sessions	Yes	Yes, translation of course materials and interpretation of live or pre-recorded presentation is available for any language upon request	Limited re-use	C50
C51	Theiagen Genomics	Highlands Ranch, CO, USA	Influenza characterization and epidemiology using the TheiaCoV workflow series and Terra bioinformatics platform	https://theiagen.notion.site/Theiagen-Training-69b2b054a99a44f080aa3b3570da9865 Link will be live by 26th May 2023	Public health		Public health scientists without a bioinformatics background		Viral pathogens - Influenza	https://theiagen.notion.site/Influenza-characterization-and-epidemiology-using-the-TheiaCoV-workflow-series-fccf962067294db9bb60237b1deb3346 Link will be live by 26th May 2023	Intermediate	No, informal assessment	Not currently	Other		Other	Training seminars and hands-on data analysis workshops, presented in any format as requested, e.g. an in-person multiday intensive course, or weekly short online sessions	Yes	Yes, translation of course materials and interpretation of live or pre-recorded presentation is available for any language upon request	Limited re-use	C51
C52	Theiagen Genomics	Highlands Ranch, CO, USA	Bacterial genome characterization using Theiagen workflows	https://theiagen.notion.site/Theiagen-Training-69b2b054a99a44f080aa3b3570da9865 Link will be live by 26th May 2023	Public health		Public health scientists without a bioinformatics background	(X) Other: Bioinformatic analysis using Terra	Bacterial pathogens	https://theiagen.notion.site/Bacterial-genome-characterization-using-Theiagen-workflows-4cab109bb0ee454e9efc70afa516ed0f Link will be live by 26th May 2023	Intermediate	No, informal assessment	Not currently	Other		Other	Training seminars and hands-on data analysis workshops, presented in any format as requested, e.g. an in-person multiday intensive course, or weekly short online sessions	Yes	Yes, translation of course materials and interpretation of live or pre-recorded presentation is available for any language upon request	Limited re-use	C52
C53	Theiagen Genomics	Highlands Ranch, CO, USA	Genomic characterization and epidemiology of food-borne infections using Theiagen workflows	https://theiagen.notion.site/Theiagen-Training-69b2b054a99a44f080aa3b3570da9865 Link will be live by 26th May 2023	Public health		Public health scientists without a bioinformatics background	(I) Epidemiology (X) Other: Bioinformatic analysis using Terra	Bacterial pathogens	https://theiagen.notion.site/Genomic-characterization-and-epidemiology-of-food-borne-infections-using-Theiagen-workflows-1be18b5a419c4f05ae14d07774c7a991 Link will be live by 26th May 2023	Beginner	No, informal assessment	Not currently	Other		Other	Training seminars and hands-on data analysis workshops, presented in any format as requested, e.g. an in-person multiday intensive course, or weekly short online sessions	Yes	Yes, translation of course materials and interpretation of live or pre-recorded presentation is available for any language upon request	Limited re-use	C53
C54	Theiagen Genomics	Highlands Ranch, CO, USA	Genomic characterization and epidemiology of healthcare-associated infections using Theiagen workflows	https://theiagen.notion.site/Theiagen-Training-69b2b054a99a44f080aa3b3570da9865 Link will be live by 26th May 2023	Public health		Public health scientists without a bioinformatics background		Bacterial pathogens	https://theiagen.notion.site/Genomic-characterization-and-epidemiology-of-healthcare-associated-infections-using-Theiagen-workflo-3b8ac2a3dfff40bab30ff3f68495b7c7 Link will be live by 26th May 2023	Intermediate	No, informal assessment	Not currently	Other - Participants secure funding and reach out to us (centre-pathogen@unimelb.edu.au) with training requests. We can also assist participants with funding applications. We then tailor a training program.	(X) Other: Hybrid or any other method requested for trainees	Other	Training seminars and hands-on data analysis workshops, presented in any format as requested, e.g. an in-person multiday intensive course, or weekly short online sessions	Yes	Yes, translation of course materials and interpretation of live or pre-recorded presentation is available for any language upon request	Limited re-use	C54
C55	Theiagen Genomics	Highlands Ranch, CO, USA	Docker for Public Health Bioinformatics	[https://theiagen.notion.site/Theiagen-Training-69b2b054a99a44f080aa3b3570da9865](https://www.notion.so/Theiagen-Training-69b2b054a99a44f080aa3b3570da9865) Link will be live by 26th May 2023	Public health		Bioinformaticians based at health institutes	(VI) Bioinformatics(IX) Systems administration	No Specific Pathogen	https://theiagen.notion.site/Docker-for-Public-Health-Bioinformatics-807591d0f7a04723a3c22a50009cdff1 Link will be live by 26th May 2023	Beginner	No, informal assessment	No	Other - Participants secure funding and reach out to us (centre-pathogen@unimelb.edu.au) with training requests. We can also assist participants with funding applications. We then tailor a training program.	(I) Face-to-face sessions: As required for trainees (II) Live, remote sessions: As required for trainees (III) Pre-recorded materials (X) Other: Hybrid or any other method requested for trainees	As required for trainees	Training seminars and hands-on data analysis workshops, presented in any format as requested, e.g. an in-person multiday intensive course, or weekly short online sessions	Yes	Yes, translation of course materials and interpretation of live or pre-recorded presentation is available for any language upon request	Limited re-use	C55
C56	Theiagen Genomics	Highlands Ranch, CO, USA	Introduction to Workflow Management with WDL	[https://theiagen.notion.site/Theiagen-Training-69b2b054a99a44f080aa3b3570da9865](https://www.notion.so/Theiagen-Training-69b2b054a99a44f080aa3b3570da9865) Link will be live by 26th May 2023	Public health		Bioinformaticians based at health institutes		No Specific Pathogen	https://theiagen.notion.site/Introduction-to-Workflow-Management-with-WDL-f5ccae4cc7af4636ab117aaa50d15922 Link will be live by 26th May 2023	Intermediate	No, informal assessment	No	Other - Participants secure funding and reach out to us (centre-pathogen@unimelb.edu.au) with training requests. We can also assist participants with funding applications. We then tailor a training program.	(X) Other: Hybrid or any other method requested for trainees	Other	Training seminars and hands-on data analysis workshops, presented in any format as requested, e.g. an in-person multiday intensive course, or weekly short online sessions	Yes	Yes, translation of course materials and interpretation of live or pre-recorded presentation is available for any language upon request	Limited re-use	C56
C57	Theiagen Genomics	Highlands Ranch, CO, USA	Introduction to Workflow Management with Nextflow	[https://theiagen.notion.site/Theiagen-Training-69b2b054a99a44f080aa3b3570da9865](https://www.notion.so/Theiagen-Training-69b2b054a99a44f080aa3b3570da9865) Link will be live by 26th May 2023	Public health		Bioinformaticians based at health institutes		No Specific Pathogen	https://theiagen.notion.site/Introduction-to-Workflow-Management-with-Nextflow-065cbf7d496445aab70f75ffd47fc334 Link will be live by 26th May 2023	Intermediate	No, informal assessment	No	Other - Participants secure funding and reach out to us (centre-pathogen@unimelb.edu.au) with training requests. We can also assist participants with funding applications. We then tailor a training program.	(X) Other: Hybrid or any other method requested for trainees	Other	Training seminars and hands-on data analysis workshops, presented in any format as requested, e.g. an in-person multiday intensive course, or weekly short online sessions	Yes	Yes, translation of course materials and interpretation of live or pre-recorded presentation is available for any language upon request	Limited re-use	C57
C58	Peter Doherty Institute	Melbourne, Australia	Microbial Genomics: DNA Sequencing Basics (Melbourne MicroCert)	https://study.unimelb.edu.au/find/microcredentials/microbial-genomics-dna-sequencing-basics/	Other	Yes	Infectious Disease Professionals, Infectious Disease Physicians, Medical Registrars, Medical Microbiologists, Epidemiologists, Public Health Physicians, Laboratory Scientists, Other Health Professionals	(II) Pathogen genomics for clinicians (III) Sample processing, DNA/RNA extraction (IV) Library prep (V) Sequencing (VI) Bioinformatics	No Specific Pathogen	https://study.unimelb.edu.au/find/microcredentials/microbial-genomics-dna-sequencing-basics/#course-specifics	Beginner	Quiz: Application of DNA sequencing technologies and approaches to diverse scenarios (40%) Independent analysis of pathogen genomic DNA sequence data (60%)	Micro-Credential	Course is available to anyone but an application is required	(II) Live, remote sessions: AEST (III) Pre-recorded materials	Presented at regular intervals	4 weeks (40 hours), 9 hours online lectures 5 hours self-directed learning 6 hours discussion groups 4 hours instructor led practical activity 16 hours assessment tasks.	Yes	Most of the material is written content.	No	C58	Peter Doherty Institute	Melbourne, Australia	Microbial Genomics: DNA Sequencing Basics (Melbourne MicroCert)	(V) Not applicable	(I) Local computer (laptop or desktop)	(I) Local computer (laptop or desktop)	No		Complete
C59	The University of Melbourne	Melbourne, Australia	Microbial Genomics: Bioinformatic Analysis Basics (Melbourne MicroCert)	https://study.unimelb.edu.au/find/microcredentials/microbial-genomics-dna-sequencing-basics/	Other	Yes	Infectious Disease Professionals, Infectious Disease Physicians, Medical Registrars, Medical Microbiologists, Epidemiologists, Public Health Physicians, Laboratory Scientists, Other Health Professionals	(II) Pathogen genomics for clinicians (III) Sample processing, DNA/RNA extraction (IV) Library prep (V) Sequencing (VI) Bioinformatics	No Specific Pathogen	https://study.unimelb.edu.au/find/microcredentials/microbial-genomics-dna-sequencing-basics/#course-specifics	Beginner	Quiz: Application of DNA sequencing technologies and approaches to diverse scenarios (40%) Independent analysis of pathogen genomic DNA sequence data (60%)	Micro-Credential	Course is available to anyone but an application is required	(II) Live, remote sessions: AEST (III) Pre-recorded materials (X) Other: Written Material, Self-Paced	Presented at regular intervals	4 weeks (40 hours), 9 hours online lectures 5 hours self-directed learning 6 hours discussion groups 4 hours instructor led practical activity 16 hours assessment tasks.	Yes	Most of the material is presented in a written format.	No	C59	Peter Doherty Institute	Melbourne, Australia	Microbial Genomics: Bioinformatic Analysis Basics (Melbourne MicroCert)	(I) Local computer (laptop or desktop)	(I) Local computer (laptop or desktop)	(I) Local computer (laptop or desktop)	No		Complete
C60	Peter Doherty Institute	Melbourne, Australia	SARS-CoV-2 Illumina Sequencing	https://biomedicalsciences.unimelb.edu.au/departments/microbiology-Immunology/research/our-research-centres-and-programs/centre-for-pathogen-genomics/services/resources	Public health		Lab Scientists	(I) Epidemiology (III) Sample processing, DNA/RNA extraction (IV) Library prep (V) Sequencing (VI) Bioinformatics (VIII) Data analysis, data visualization, data management or a related topic (as would be applicable in the context of public health, pathogen genomics and epidemiology)	Viral pathogens - SARS-Cov 2	Introduction to NGS, ONT Sequencing of SARS-CoV-2, Analysis of SARS-CoV-2 Run Results, ONT Run Metrics, WGS of Bacteria, ONT for Influenza Sequencing, Tiled Amplicon Sequencing of SARS-CoV-2, Analysis of Bacterial WGS ONT Run Results	Beginner	No, we do ask that trainees send us results of their first few runs so we can help evaluate them.	No	Other - Participants secure funding and reach out to us (centre-pathogen@unimelb.edu.au) with training requests. We can also assist participants with funding applications. We then tailor a training program.	(I) Face-to-face sessions: Locally or in-country	Available by request	Often 1-2 weeks with a mixture of lectures, hands-on lab work and discussions.	Yes	No, but we can explore this option.	Yes	C60	Peter Doherty Institute	Melbourne, Australia	SARS-CoV-2 Illumina Sequencing	(I) Local computer (laptop or desktop)	(I) Local computer (laptop or desktop)	(I) Local computer (laptop or desktop)	No		Complete
C61	Peter Doherty Institute	Melbourne, Australia	SARS-CoV-2 ONT Sequencing	https://biomedicalsciences.unimelb.edu.au/departments/microbiology-Immunology/research/our-research-centres-and-programs/centre-for-pathogen-genomics/services/resources	Public health		Lab Scientists	(I) Epidemiology (III) Sample processing, DNA/RNA extraction (IV) Library prep (V) Sequencing (VI) Bioinformatics (VIII) Data analysis, data visualization, data management or a related topic (as would be applicable in the context of public health, pathogen genomics and epidemiology)	Viral pathogens - SARS-Cov 2	Introduction to Microbial Sequencing, Analysis of Bacterial WGS ONT Run Results, ONT MinKNOW EPI2ME Run Metrics, ONT Sequencing, Sequencing SARS-CoV-2, WGS of Bacteria	Beginner	No	No	Other - Participants secure funding and reach out to us (centre-pathogen@unimelb.edu.au) with training requests. We can also assist participants with funding applications. We then tailor a training program.	(I) Face-to-face sessions: Locally or in-country	Available on request	1-2 weeks, mixture of lectures, hands-on lab work and discussions.	Yes	No, but can look into this.	Yes	C61	Peter Doherty Institute	Melbourne, Australia	SARS-CoV-2 ONT Sequencing	(I) Local computer (laptop or desktop)	(I) Local computer (laptop or desktop)	(I) Local computer (laptop or desktop)	No		Complete
C62	Peter Doherty Institute	Melbourne, Australia	Bacterial Illumina Sequencing		Public health		Lab Scientists	(I) Epidemiology (III) Sample processing, DNA/RNA extraction (IV) Library prep (V) Sequencing (VI) Bioinformatics (VIII) Data analysis, data visualization, data management or a related topic (as would be applicable in the context of public health, pathogen genomics and epidemiology)	Bacterial pathogens	Illumina Sequencing, Bacterial WGS, Illumina Data Management, Galaxy, Introduction to Microbial Sequencing	Beginner	No	No	Other - Participants secure funding and reach out to us (centre-pathogen@unimelb.edu.au) with training requests. We can also assist participants with funding applications. We then tailor a training program.	(I) Face-to-face sessions: Locally or in-country	Available on request	1-2 weeks. Mixture of lectures, hands-on training and discussions.	Yes	No, but can look into this.	Yes	C62	Peter Doherty Institute	Melbourne, Australia	Bacterial Illumina Sequencing	(I) Local computer (laptop or desktop)	(I) Local computer (laptop or desktop)	(I) Local computer (laptop or desktop)	No		Complete
C63	Peter Doherty Institute	Melbourne, Australia	Bacterial ONT Sequencing		Public health		Lab Scientists	(I) Epidemiology (III) Sample processing, DNA/RNA extraction (IV) Library prep (V) Sequencing (VI) Bioinformatics (VIII) Data analysis, data visualization, data management or a related topic (as would be applicable in the context of public health, pathogen genomics and epidemiology)	Bacterial pathogens	ONT Sequencing, Bacterial WGS, ONT MinKNOW EPI2ME Run Metrics	Beginner	No	No	Other - Participants secure funding and reach out to us (centre-pathogen@unimelb.edu.au) with training requests. We can also assist participants with funding applications. We then tailor a training program.	(I) Face-to-face sessions: Locally or in-country	Available on request	1-2 weeks. Mixture of lectures, hands-on work and discussions.	Yes	No, but can look into this.	Yes	C63	Peter Doherty Institute	Melbourne, Australia	Bacterial ONT Sequencing	(I) Local computer (laptop or desktop)	(I) Local computer (laptop or desktop)	(I) Local computer (laptop or desktop)	No		Complete
C64	Peter Doherty Institute	Melbourne, Australia	PulseNet Asia Pacific Illumina Sequencing	https://biomedicalsciences.unimelb.edu.au/departments/microbiology-Immunology/research/our-research-centres-and-programs/centre-for-pathogen-genomics/engagment/expanding-whole-genome-sequencing-capacity-in-the-asia-pacific-region	Public health		Wet Lab Scientists	(I) Epidemiology (III) Sample processing, DNA/RNA extraction (IV) Library prep (V) Sequencing (VI) Bioinformatics (VIII) Data analysis, data visualization, data management or a related topic (as would be applicable in the context of public health, pathogen genomics and epidemiology)	Bacterial pathogens	Bioinformatics from a Wet Lab Perspective, Bioinformatics in Public Health, Introduction to NCBI & Data Sharing, Introduction to Illumina, ONT Sequencing, Illumina Sequencing, Terra.bio (Theiagen)	Beginner	No	Yes we have initial certification and yearly proficiency testing	Applicants undergo a selection process	(I) Face-to-face sessions: Locally (Melbourne) and in-country (II) Live, remote sessions: AEST	Presented at regular intervals	1-2 weeks. Mixture of lectures, hands-on lab work and dicusssions.	Yes	No, but can look into this.	Yes	C64	Peter Doherty Institute	Melbourne, Australia	PulseNet Asia Pacific Illumina Sequencing	(I) Local computer (laptop or desktop) (IV) Public cloud (Google Cloud, AWS, Microsoft Azure)	(I) Local computer (laptop or desktop) (IV) Public cloud (Google Cloud, AWS, Microsoft Azure)	(I) Local computer (laptop or desktop) (IV) Public cloud (Google Cloud, AWS, Microsoft Azure)	No		Complete
C65	Peter Doherty Institute	Melbourne, Australia	Genomics for Clinicians		Public health		Clinicians, ID Physicians etc.	(II) Pathogen genomics for clinicians (III) Sample processing, DNA/RNA extraction (IV) Library prep (V) Sequencing (VI) Bioinformatics	No Specific Pathogen	DNA Extraction, Illumina Sequencing, ONT Sequencing, Basic Data Interpretations, PHL Workflows, Manual Handling vs Automation	Intermediate	No	No, the course is a component of a larger training program for ID clinicians.	Course is available to anyone but an application is required	(I) Face-to-face sessions: Melbourne, Australia	Presented at regular intervals	1 week. Mixture of lectures, hands-on training and discussions.	Yes	No, but can look into this.	Yes	C65	Peter Doherty Institute	Melbourne, Australia	Genomics for Clinicians	(I) Local computer (laptop or desktop)	(I) Local computer (laptop or desktop)	(I) Local computer (laptop or desktop)	No		Complete
C66	Wellcome Connecting Science	UK	Genomics and Clinical Microbiology	https://coursesandconferences.wellcomeconnectingscience.org/event/genomics-and-clinical-microbiology-2024-20240114/	Public health		This course is designed for clinical scientists, specialist registrars or consultants in medical microbiology.	(II) Pathogen genomics for clinicians (III) Sample processing, DNA/RNA extraction (IV) Library prep (V) Sequencing (VI) Bioinformatics (VIII) Data analysis, data visualization, data management or a related topic (as would be applicable in the context of public health, pathogen genomics and epidemiology)	Bacterial pathogens	The course will cover a range of diagnostic techniques including: Design, implementation, and interpretation of real-time PCR tests for pathogen detection Molecular approaches to detect multiple pathogens Whole genome sequencing (WGS) PCR and sequence-based isolate characterisation Bioinformatics analysis and data interpretation Outbreak investigation and public health application Monitoring resp…	Advanced	Yes	CPD accreditation	Applicants undergo a selection process	(I) Face-to-face sessions: UK	Presented at regular intervals	5.5 day hands-on course	Yes	No	Yes	C66	Wellcome Connecting Science	Cambridge, United Kingdom	Genomics and Clinical Microbiology	(I) Local computer (laptop or desktop)	(I) Local computer (laptop or desktop)	(I) Local computer (laptop or desktop) (II) On premise high performance computer (III) Private cloud (IV) Public cloud (Google Cloud, AWS, Microsoft Azure)	No		Complete
C67	Wellcome Connecting Science	UK	Genomics and Clinical Virology	https://coursesandconferences.wellcomeconnectingscience.org/event/genomics-and-clinical-virology-2024-20240218/	Public health		Clinical or research scientists planning to implement NGS in clinical diagnostic laboratories	(II) Pathogen genomics for clinicians (III) Sample processing, DNA/RNA extraction (IV) Library prep (V) Sequencing (VI) Bioinformatics (VIII) Data analysis, data visualization, data management or a related topic (as would be applicable in the context of public health, pathogen genomics and epidemiology)	Viral pathogens	This course will cover a wide range of cutting-edge viral WGS laboratory techniques and *bioinformatics analysis in practical classes, demonstrations or lectures. The programme will include: Background to viral WGS approaches Sample handling and preparation Library preparation techniques Target enrichment methods e.g. probe-based sequence capture or PCR-based Viral metagenomics Technique discrimi…	Advanced	No	CPD accreditation	Course is freely available to anyone	(I) Face-to-face sessions: UK	Presented at regular intervals	5.5 days	Yes	Yes - translation can be done on Github	Yes	C67	Wellcome Connecting Science	Cambridge, United Kingdom	Genomics and Clinical Virology	(I) Local computer (laptop or desktop)	(I) Local computer (laptop or desktop)	(I) Local computer (laptop or desktop) (II) On premise high performance computer (III) Private cloud (IV) Public cloud (Google Cloud, AWS, Microsoft Azure)	Yes	Course makes use of an Ubuntu virtual machine with course software and data pre-configured	Complete
C68	COG-Train/Wellcome Connecting Science	Hinxton, United Kingdom	From swab to server: testing, sequencing and sharing during a pandemic	https://www.futurelearn.com/courses/from-swab-to-server-testing-sequencing-sharing-during-a-pandemic/1 https://wcscourses.github.io/COG-Train_Resources/swab_to_server_home.html https://doi.org/10.5281/zenodo.8164995	Public health		This course is for researchers, healthcare and public health professionals, diagnostic professionals, or any person involved in testing and analysis of disease samples.	(I) Epidemiology (II) Pathogen genomics for clinicians (III) Sample processing, DNA/RNA extraction (VIII) Data analysis, data visualization, data management or a related topic (as would be applicable in the context of public health, pathogen genomics and epidemiology)	Viral pathogens - SARS-Cov 2	https://wcscourses.github.io/COG-Train_Resources/swab_to_server_home.html	Beginner	formative and summative assessments - multiple choice questions quizzes and test	It provides a certificate of completion	Course is freely available to anyone	(III) Pre-recorded materials	The course (with a certificate of completion) in the original platform (FutureLearn) will be available up to the end of the project (30 Nov 2023). The course material will be permanently available on a GitHub repository (for reuse purposes)	3-week/15-hour massive open online course	Yes	subtitles, transcripts and alt-text is available in both original platform and GitHub repository	Yes	C68	Wellcome Connecting Science	Cambridge, United Kingdom	From swab to server: testing, sequencing and sharing during a pandemic	(I) Local computer (laptop or desktop)	(I) Local computer (laptop or desktop)	(I) Local computer (laptop or desktop)	Yes	Course covered topics from sample collection to sequence so resource needs would be focused in those areas	Complete
C69	COG-Train/Wellcome Connecting Science	Hinxton, United Kingdom	The power of genomics to understand the COVID-19 pandemics	https://www.futurelearn.com/courses/genomics-covid-19/2 https://wcscourses.github.io/COG-Train_Resources/power_of_genomics_home.html https://doi.org/10.5281/zenodo.8164924	Public health		This course is designed for anyone interested in learning more about the genomics response to the current pandemic. While no prior knowledge about COVID-19 is required, it is likely to be most useful to researchers, healthcare professionals, science journalists, policymakers, and those working in public health.	(I) Epidemiology (II) Pathogen genomics for clinicians	Viral pathogens - SARS-Cov 2	https://wcscourses.github.io/COG-Train_Resources/power_of_genomics_home.html	Beginner	formative and summative assessments - multiple choice questions quizzes and test	It provides a certificate of completion	Course is freely available to anyone	(III) Pre-recorded materials	Presented at regular intervals	3-week/15-hour massive open online course	Yes	subtitles, transcripts and alt-text is available in both original platform and GitHub repository	Yes	C69	Wellcome Connecting Science	Cambridge, United Kingdom	The power of genomics to understand the COVID-19 pandemics	(I) Local computer (laptop or desktop)	(I) Local computer (laptop or desktop)	(I) Local computer (laptop or desktop)	Yes	This is a generalist course to cover fundamental topics in genomics related to public health responses to pandemics	Complete
C70	COG-Train/Wellcome Connecting Science	Hinxton, United Kingdom	Making sense of genomic data: COVID-19 web-based bioinformatics	https://www.futurelearn.com/courses/making-sense-of-genomic-data-covid-19-web-based-bioinformatics/1 https://wcscourses.github.io/COG-Train_Resources/making_sense_home.html https://doi.org/10.5281/zenodo.8165026	Research/academia	Yes	This course is designed for diagnostic and healthcare professionals, researchers, and anyone involved in the testing and analysis of disease samples. It will also be advantageous to researchers specialising in web-based bioinformatics, diagnostics, diseases, or pandemics.	(VI) Bioinformatics (VIII) Data analysis, data visualization, data management or a related topic (as would be applicable in the context of public health, pathogen genomics and epidemiology)	Viral pathogens - SARS-Cov 2	https://wcscourses.github.io/COG-Train_Resources/making_sense_home.html	Beginner	formative and summative assessments - multiple choice questions quizzes and test	It provides a certificate of completion	Course is freely available to anyone	(III) Pre-recorded materials	The course (with a certificate of completion) in the original platform (FutureLearn) will be available up to the end of the project (30 Nov 2023). The course material will be permanently available on a GitHub repository (for reuse purposes)	3-week/15-hour massive open online course	Yes	subtitles, transcripts and alt-text is available in both original platform and GitHub repository	Yes	C70	Wellcome Connecting Science	Cambridge, United Kingdom	Making sense of genomic data: COVID-19 web-based bioinformatics	(I) Local computer (laptop or desktop)	(I) Local computer (laptop or desktop) (IV) Public cloud (Google Cloud, AWS, Microsoft Azure) (VI) Other: Makes use of the Galaxy platform	(I) Local computer (laptop or desktop) (II) On premise high performance computer (III) Private cloud (IV) Public cloud (Google Cloud, AWS, Microsoft Azure)	Yes	Makes use of the Galaxy platform. Participants would have varying computational resources depending on the scale and topics of their research areas post course.	Complete
C71	COG-Train/Wellcome Connecting Science	Hinxton, United Kingdom	A practical guide for SARS-CoV-2 whole-genome sequencing	https://www.futurelearn.com/courses/a-practical-guide-for-sars-cov-2-whole-genome-sequencing/1 https://wcscourses.github.io/COG-Train_Resources/practical_guide_home.html https://doi.org/10.5281/zenodo.8200187	Research/academia	Yes	This course is designed for diagnostic and healthcare professionals, researchers, and anyone involved in the testing and analysis of COVID-19 samples.	(II) Pathogen genomics for clinicians (III) Sample processing, DNA/RNA extraction (IV) Library prep (V) Sequencing (VIII) Data analysis, data visualization, data management or a related topic (as would be applicable in the context of public health, pathogen genomics and epidemiology)	Viral pathogens - SARS-Cov 2	https://wcscourses.github.io/COG-Train_Resources/practical_guide_home.html	Beginner	formative and summative assessments - multiple choice questions quizzes and test	It provides a certificate of completion	Course is freely available to anyone	(III) Pre-recorded materials	The course (with a certificate of completion) in the original platform (FutureLearn) will be available up to the end of the project (30 Nov 2023). The course material will be permanently available on a GitHub repository (for reuse purposes)	3-week/15-hour massive open online course	Yes	subtitles, transcripts and alt-text is available in both original platform and GitHub repository	Yes	C71	Wellcome Connecting Science	Cambridge, United Kingdom	A practical guide for SARS-CoV-2 whole-genome sequencing	(I) Local computer (laptop or desktop)	(I) Local computer (laptop or desktop)	(I) Local computer (laptop or desktop) (VI) Other: Course covers laboratory skills and post course needs would be in this area.	No		Complete
C72	COG-Train/Wellcome Connecting Science	Hinxton, United Kingdom	Pathogen genomics: a new era in global health surveillance and strategy	https://www.futurelearn.com/courses/pathogen-genomics-a-new-era-in-global-health-surveillance-and-strategy/1 https://wcscourses.github.io/COG-Train_Resources/pathogen_genomics_home.html https://doi.org/10.5281/zenodo.8234152	Public health		This course is designed for professionals from various disciplines who are interested in the implementation of genomic surveillance for pathogens of public health relevance and its impact on decision-making	(I) Epidemiology (II) Pathogen genomics for clinicians (VIII) Data analysis, data visualization, data management or a related topic (as would be applicable in the context of public health, pathogen genomics and epidemiology)	No Specific Pathogen	https://wcscourses.github.io/COG-Train_Resources/pathogen_genomics_home.html	Beginner	formative and summative assessments - multiple choice questions quizzes and test	It provides a certificate of completion	Course is freely available to anyone	(III) Pre-recorded materials	The course (with a certificate of completion) in the original platform (FutureLearn) will be available up to the end of the project (30 Nov 2023). The course material will be permanently available on a GitHub repository (for reuse purposes)	3-week/15-hour massive open online course	Yes	subtitles, transcripts and alt-text is available in both original platform and GitHub repository	Yes	C72	Wellcome Connecting Science	Cambridge, United Kingdom	Pathogen genomics: a new era in global health surveillance and strategy	(I) Local computer (laptop or desktop)	(I) Local computer (laptop or desktop)	(I) Local computer (laptop or desktop)	Yes	This course covers broad topics and skills in public health. Participants may have broad resource needs depending on their own setting, skills, and area of research	Complete
C73	Wellcome Connecting Science	UK	Working with Protozoan Parasite databases	https://coursesandconferences.wellcomeconnectingscience.org/event/working-with-protozoan-parasite-database-resources-africa-virtual-20221024/	Research/academia	Yes	scientists or healthcare professionals based in Africa working with protozoan parasitic organisms	(VI) Bioinformatics (VIII) Data analysis, data visualization, data management or a related topic (as would be applicable in the context of public health, pathogen genomics and epidemiology)	Parasites - Protozoan	Visualisation of sequence features and next generation sequencing data using the Artemis genome browser and annotation tool Genome browsing and comparative genomics (ACT and J/GBrowse) Formulating complex biological queries using the VEuPathDB search strategy system Web-based resources including the GeneDB.org and VEuPathDB.org and GalaxyIntegrating functional genomics data (RNA-seq, ChIP-seq, Ch…	Beginner	No	No	Applicants undergo a selection process	(I) Face-to-face sessions: Africa, Asia, Latin America, UK (II) Live, remote sessions: All	Presented at regular intervals	5.5. days	Yes	Yes via Github	Yes	C73	Wellcome Connecting Science	Cambridge, United Kingdom	Working with Protozoan Parasite databases	(I) Local computer (laptop or desktop)	(I) Local computer (laptop or desktop)	(I) Local computer (laptop or desktop)	Yes	Primarily makes use of webservers and web tools	Complete
C74	Wellcome Connecting Science	UK	Fungal Pathogen Genomics	https://coursesandconferences.wellcomeconnectingscience.org/event/fungal-pathogen-genomics-20230509/	Research/academia	Yes	graduate students, postdocs, clinical scientists, clinicians/healthcare professionals or lab heads working on fungal pathogens	(VI) Bioinformatics (VIII) Data analysis, data visualization, data management or a related topic (as would be applicable in the context of public health, pathogen genomics and epidemiology)	Fungal pathogens	Daily activities will include individual and group training exercises, supplementary lectures on bioinformatics techniques and tools used by various databases. For example, learning materials will cover the following topics: Comparative genomics, gene trees, whole-genome alignment Identification of orthologs and orthology-based inference Gene pages and genome browsers RNA-Seq analysis and visuali…	Intermediate	No	No	Applicants undergo a selection process	(I) Face-to-face sessions: UK and globally (II) Live, remote sessions: All	Presented at regular intervals	5.5 days	Yes	Yes via Github	Yes	C74	Wellcome Connecting Science	Cambridge, United Kingdom	Fungal Pathogen Genomics	(I) Local computer (laptop or desktop)	(I) Local computer (laptop or desktop)	(I) Local computer (laptop or desktop)	Yes	Course primarily uses web servers and web tools	Complete
C75	Wellcome Connecting Science	UK	Next Generation Sequencing Bioinformatics	https://coursesandconferences.wellcomeconnectingscience.org/event/next-generation-sequencing-bioinformatics-20231001/	Research/academia	Yes	postdoctoral scientists, senior PhD students, junior faculty members or clinicians/healthcare professionals actively engaged in or soon to commence research involving next generation sequencing data analysis	(VI) Bioinformatics (VIII) Data analysis, data visualization, data management or a related topic (as would be applicable in the context of public health, pathogen genomics and epidemiology)	No Specific Pathogen	The hands-on programme will cover several aspects of next generation sequencing data analysis, including lectures, discussions and practical computational sessions* covering the following: Introduction to NGS technologies Introduction to the linux command line NGS data formats and tools Sequence alignment and QC SNP/indel theory and practical Structural variation theory and practical RNA-seq anal…	Intermediate	No	No	Applicants undergo a selection process	(I) Face-to-face sessions: UK, Africa, Asia, Latina America (II) Live, remote sessions: All	Presented at regular intervals	5.5. days hands-on course	Yes	Yes via Github	Yes	C75	Wellcome Connecting Science	Cambridge, United Kingdom	Next Generation Sequencing Bioinformatics	(I) Local computer (laptop or desktop)	(I) Local computer (laptop or desktop)	(I) Local computer (laptop or desktop) (II) On premise high performance computer (III) Private cloud (IV) Public cloud (Google Cloud, AWS, Microsoft Azure)	Yes	Course makes use of an Ubuntu virtual machine preconfigured with software and data	Complete
C76	Wellcome Connecting Science	UK	Next Generation Sequencing	https://coursesandconferences.wellcomeconnectingscience.org/event/next-generation-sequencing-20230324/	Research/academia	Yes	postdoctoral scientists, senior PhD students, or junior faculty members actively engaged in or soon to commence research involving next generation sequencing instrumentation	(III) Sample processing, DNA/RNA extraction (IV) Library prep (V) Sequencing (VI) Bioinformatics (VIII) Data analysis, data visualization, data management or a related topic (as would be applicable in the context of public health, pathogen genomics and epidemiology)	No Specific Pathogen	The programme will include lectures, seminars, practical sessions, and social events covering the following topics: Library Prep Preparing high-quality libraries from samples Sequencing Overview: Motivation and fundamental concepts Detailed description of prominent sequencing technologies: current and emerging platforms preparing chips for sequencing and performing sequencing runs on various plat…	Intermediate	No	No	Applicants undergo a selection process	(I) Face-to-face sessions: UK and online (II) Live, remote sessions: UK	Presented at regular intervals	5.5 days hands-on	Yes	Yes via Github	Yes	C76	Wellcome Connecting Science	Cambridge, United Kingdom	Next Generation Sequencing	(I) Local computer (laptop or desktop)	(I) Local computer (laptop or desktop)	(I) Local computer (laptop or desktop) (II) On premise high performance computer (III) Private cloud (IV) Public cloud (Google Cloud, AWS, Microsoft Azure)	Yes	Course is half lab half bioinformatics. Makes use of a virtual machine preconfigured with software and data	Complete
C77	Wellcome Connecting Science	UK	Antimicrobial Resistance of Bacterial Pathogens	https://coursesandconferences.wellcomeconnectingscience.org/event/antimicrobial-resistance-in-bacterial-pathogens-asia-20230219/	Public health		applicants should be actively engaged in, or soon to commence AMR related research or work. This may include diagnostic stewardship, antimicrobial stewardship,infection prevention and control, or generate policies related to AMR in bacteria. Applicants should be PhD students, clinical trainees or specialists in medical microbiology or bioinformatics, postdoctoral scientists, senior technicians, o…	(I) Epidemiology (II) Pathogen genomics for clinicians (III) Sample processing, DNA/RNA extraction (IV) Library prep (V) Sequencing (VI) Bioinformatics (VIII) Data analysis, data visualization, data management or a related topic (as would be applicable in the context of public health, pathogen genomics and epidemiology)	Bacterial pathogens	The course will be made up of lectures and laboratory and computational practicals. Participants will learn international standard methods for the detection of antimicrobial resistance in bacteria. Participants will also complete computational practicals covering the investigation, tracking and understanding AMR in bacteria. Topics will include: Epidemiology of AMR pathogens and national surveill…	Intermediate	No	No	Applicants undergo a selection process	(I) Face-to-face sessions: Africa, Asia	Presented at regular intervals	5.5. day hands-on training	Yes	Yes via Github	Yes	C77	Wellcome Connecting Science	Cambridge, United Kingdom	Antimicrobial Resistance of Bacterial Pathogens	(I) Local computer (laptop or desktop)	(I) Local computer (laptop or desktop)	(I) Local computer (laptop or desktop) (II) On premise high performance computer (III) Private cloud (IV) Public cloud (Google Cloud, AWS, Microsoft Azure)	Yes	Course makes use of an Ubuntu virtual machine preconfigured with software and data	Complete
C78	Wellcome Connecting Science	UK	Establishing Capacity for Pathogen Genomics	https://coursesandconferences.wellcomeconnectingscience.org/event/establishing-capacity-for-pathogen-genomics-20230507/	Public health		Research and healthcare professionals based in Africa interested in implementing effective strategies for establishing and implementing pathogen genomics and surveillance capacity. Priority will be given to individuals in public health institutions who have started, or are planning to set up, infrastructure and data pipelines for pathogen genomics. Applicants must have some knowledge in genomics,…	(III) Sample processing, DNA/RNA extraction (IV) Library prep (V) Sequencing (VI) Bioinformatics (VIII) Data analysis, data visualization, data management or a related topic (as would be applicable in the context of public health, pathogen genomics and epidemiology) (X) Other: capacity development, infrastructure set-up and processes	No Specific Pathogen	Practical approaches to establishing genomics and data infrastructure Data workflows, analysis and interpretation Pathogen genomics application in local and global contexts Data collection, linkage and integration Communication of data and public health decision-making Effective methods, tools, resources for training others in pathogen genomics	Intermediate	No	No	Applicants undergo a selection process	(I) Face-to-face sessions: Ethiopia	Presented at regular intervals	5.5. day workshop	Yes	No	Yes	C78	Wellcome Connecting Science	Cambridge, United Kingdom	Establishing Capacity for Pathogen Genomics	(I) Local computer (laptop or desktop)	(VI) Other: While personal laptops could be used, course was designed so it can run offline as an analog workshop	(I) Local computer (laptop or desktop) (II) On premise high performance computer (III) Private cloud (IV) Public cloud (Google Cloud, AWS, Microsoft Azure) (VI) Other: The course covered topics in capacity building for both bioinformatics and laboratory. Participants would thus require a very broad set of resources depending on their role, needs, and area of research.	Yes	While personal laptops could be used, course was designed so it can run offline as an analog workshop. The course covered topics in capacity building for both bioinformatics and laboratory. Participants would thus require a very broad set of resources depending on their role, needs, and area of research.	Complete
C79	Wellcome Connecting Sciene	Cambridge, United Kingdom	SARS-CoV-2 Bioinformatics for Beginners	https://github.com/WCSCourses/SARS-COV-2_B4B	Research/academia	Yes	beginners to bioinformatics needing to analyse SARS-CoV-2 sequencing data or become more familiar with bioinformatics analysis of viruses.	(VI) Bioinformatics (VIII) Data analysis, data visualization, data management or a related topic (as would be applicable in the context of public health, pathogen genomics and epidemiology)	Viral pathogens - SARS-Cov 2	Intro to Python Notebooks Intro to Unix/Linux & running commands Introduction to NGS Technologies employed in SARS-CoV-2 sequencing Data quality control Workflows for sequencing analysis Pangolin for lineage identification Exploring genomics data in a global context	Beginner	formative and summative assessments - multiple choice questions quizzes and test	Yes, certificate if passed criteria	Applicants undergo a selection process	(II) Live, remote sessions: GMT, ARG, ICT (X) Other: It is a distributed classroom course where Hosts and Staff supervise participants while they follow the virtual content.	It was run as part of the COG-Train programme, and is unlikely to re-run its current form. Materials are still freely available indefinitely.		Twice a week, four hours each session, for 5 weeks.	Yes	Yes, generated via Youtube	C79	Wellcome Connecting Science	Cambridge, United Kingdom	SARS-CoV-2 Bioinformatics for Beginners	(I) Local computer (laptop or desktop)	(I) Local computer (laptop or desktop) (IV) Public cloud (Google Cloud, AWS, Microsoft Azure) (VI) Other: Public Cloud System- specifically Google Colaboratory	(I) Local computer (laptop or desktop) (IV) Public cloud (Google Cloud, AWS, Microsoft Azure) (VI) Other: Public Cloud System- specifically Google Colaboratory	Yes	https://github.com/WCSCourses/SARS-COV-2_B4B	Complete
C80	Africa CDC	Ethiopia, Addis Ababa	Applied Microbial Genomics	https://www.futurelearn.com/courses/genomics-covid-19 https://www.futurelearn.com/courses/linux-for-bioinformatics https://www.coursera.org/learn/wgs-bacteria https://www.futurelearn.com/courses/bioinformatics/2 https://www.futurelearn.com/courses/the-genomics-era https://www.coursera.org/courses?query=bioinformatics https://www.coursera.org/courses?query=genomics https://www.futurelearn.com/sear…	Research/academia	Yes	bioinformaticians based at health institutes, experimental biologists at research institutions, trainers in bioinformatics settings	(I) Epidemiology (II) Pathogen genomics for clinicians (III) Sample processing, DNA/RNA extraction (V) Sequencing (VI) Bioinformatics (VIII) Data analysis, data visualization, data management or a related topic (as would be applicable in the context of public health, pathogen genomics and epidemiology)	No Specific Pathogen	Links have been provided already	Intermediate	formative and summative assessments - multiple choice questions quizzes and test	It provides a certificate of completion	Other - For those requiring financial aid, it can be granted for LIMC-based participants	(III) Pre-recorded materials	Constantly available		Courses run for weeks to months	Yes	Yes	C80
C81	Public Health Institute of Malawi	Lilongwe, Malawi	Introduction to one Health approach	https://www.lshtm.ac.uk/study/courses/masters-degrees/one-health	Research/academia	Yes	experimental biologists	(I) Epidemiology	No Specific Pathogen	https://www.lshtm.ac.uk/study/courses/masters-degrees/one-health	Intermediate	Formal exam and assignments	Part of degree - Masters of science in One Health	Applicants undergo a selection process	(III) Pre-recorded materials	Constantly available		2 years.	Yes	English only	C81	Public Health Institute of Malawi	Lilongwe, Malawi.	Introduction to one health approach	(I) Local computer (laptop or desktop)	(I) Local computer (laptop or desktop) (II) On premise high performance computer (III) Private cloud (IV) Public cloud (Google Cloud, AWS, Microsoft Azure)	(II) On premise high performance computer (III) Private cloud (IV) Public cloud (Google Cloud, AWS, Microsoft Azure)	Yes	Need for local computer databases in environment, wildlife and health.	Complete

## Sheet: Compute infrastructure
Prior to the course, participants should be familiar with the following compute infrastructure(s) (select all options which are applicable):	During the course, participants will utilize the following compute infrastructure(s) (select all options which are applicable):	After the course, participants will need access to the following compute infrastructure(s) to apply lessons learned during the training (select all options which are applicable):
(I) Local computer (laptop or desktop)	(I) Local computer (laptop or desktop)	(I) Local computer (laptop or desktop)
(I) Local computer (laptop or desktop)	(I) Local computer (laptop or desktop) (IV) Public cloud (Google Cloud, AWS, Microsoft Azure)	(I) Local computer (laptop or desktop) (II) On premise high performance computer
(I) Local computer (laptop or desktop)	(I) Local computer (laptop or desktop)	(I) Local computer (laptop or desktop)
(I) Local computer (laptop or desktop)	(I) Local computer (laptop or desktop)	(I) Local computer (laptop or desktop)
(I) Local computer (laptop or desktop)	(I) Local computer (laptop or desktop)	(I) Local computer (laptop or desktop)
(I) Local computer (laptop or desktop) (VI) Other: Internet access	(I) Local computer (laptop or desktop) (VI) Other:Internet access	(I) Local computer (laptop or desktop) (VI) Other: Internet access
(I) Local computer (laptop or desktop) (VI) Other: Internet access	(I) Local computer (laptop or desktop) (VI) Other:Internet access	(I) Local computer (laptop or desktop) (VI) Other: Internet access
(I) Local computer (laptop or desktop)	(I) Local computer (laptop or desktop) (VI) Other: Course utilizes a virtual machine	(VI) Other: Not really applicable but the VM will remain accessible for as long as the participant requires to use it since it would have been downloaded onto their own machines.
(I) Local computer (laptop or desktop) (II) On premise high performance computer (III) Private cloud (IV) Public cloud (Google Cloud, AWS, Microsoft Azure)	(I) Local computer (laptop or desktop) (II) On premise high performance computer (IV) Public cloud (Google Cloud, AWS, Microsoft Azure)	(I) Local computer (laptop or desktop) (II) On premise high performance computer (III) Private cloud (IV) Public cloud (Google Cloud, AWS, Microsoft Azure)
(I) Local computer (laptop or desktop)	(I) Local computer (laptop or desktop) (II) On premise high performance computer (IV) Public cloud (Google Cloud, AWS, Microsoft Azure)	(I) Local computer (laptop or desktop) (IV) Public cloud (Google Cloud, AWS, Microsoft Azure)
(V) Not applicable	(V) Not applicable	(I) Local computer (laptop or desktop)
(I) Local computer (laptop or desktop)	(I) Local computer (laptop or desktop)	(I) Local computer (laptop or desktop)
(V) Not applicable	(I) Local computer (laptop or desktop)	(I) Local computer (laptop or desktop) (II) On premise high performance computer (III) Private cloud (IV) Public cloud (Google Cloud, AWS, Microsoft Azure)
(V) Not applicable	(I) Local computer (laptop or desktop)	(I) Local computer (laptop or desktop) (II) On premise high performance computer (III) Private cloud (IV) Public cloud (Google Cloud, AWS, Microsoft Azure)
(V) Not applicable	(I) Local computer (laptop or desktop)	(I) Local computer (laptop or desktop)
(V) Not applicable	(I) Local computer (laptop or desktop)	(I) Local computer (laptop or desktop) (II) On premise high performance computer (III) Private cloud (IV) Public cloud (Google Cloud, AWS, Microsoft Azure)
(V) Not applicable	(I) Local computer (laptop or desktop)	(I) Local computer (laptop or desktop) (II) On premise high performance computer (III) Private cloud (IV) Public cloud (Google Cloud, AWS, Microsoft Azure)
(V) Not applicable	(I) Local computer (laptop or desktop)	(V) Not applicable
(V) Not applicable	(I) Local computer (laptop or desktop)	(I) Local computer (laptop or desktop)
(V) Not applicable	(I) Local computer (laptop or desktop)	(I) Local computer (laptop or desktop) (II) On premise high performance computer (III) Private cloud (IV) Public cloud (Google Cloud, AWS, Microsoft Azure)
(I) Local computer (laptop or desktop)	(I) Local computer (laptop or desktop)	(I) Local computer (laptop or desktop) (II) On premise high performance computer (III) Private cloud (IV) Public cloud (Google Cloud, AWS, Microsoft Azure)
(I) Local computer (laptop or desktop)	(I) Local computer (laptop or desktop)	(I) Local computer (laptop or desktop) (II) On premise high performance computer (III) Private cloud (IV) Public cloud (Google Cloud, AWS, Microsoft Azure)
(V) Not applicable	(I) Local computer (laptop or desktop)	(I) Local computer (laptop or desktop) (II) On premise high performance computer (III) Private cloud (IV) Public cloud (Google Cloud, AWS, Microsoft Azure)
(I) Local computer (laptop or desktop)	(I) Local computer (laptop or desktop)	(I) Local computer (laptop or desktop) (II) On premise high performance computer (III) Private cloud (IV) Public cloud (Google Cloud, AWS, Microsoft Azure)
(I) Local computer (laptop or desktop)	(I) Local computer (laptop or desktop) (II) On premise high performance computer	(I) Local computer (laptop or desktop)
(I) Local computer (laptop or desktop)	(I) Local computer (laptop or desktop) (VI) Other:Access to online tools (freely available) via laptop/desktop computer.	(I) Local computer (laptop or desktop) (VI) Other: Access to online tools (freely available) via laptop/desktop computer.
(I) Local computer (laptop or desktop)	(IV) Public cloud (Google Cloud, AWS, Microsoft Azure)	(IV) Public cloud (Google Cloud, AWS, Microsoft Azure)
	Unchecked
(I) Local computer (laptop or desktop)	(I) Local computer (laptop or desktop)	(I) Local computer (laptop or desktop)
(I) Local computer (laptop or desktop)	(I) Local computer (laptop or desktop)	(I) Local computer (laptop or desktop)
(I) Local computer (laptop or desktop) (II) On premise high performance computer	(I) Local computer (laptop or desktop) (II) On premise high performance computer	(I) Local computer (laptop or desktop) (II) On premise high performance computer
(I) Local computer (laptop or desktop)	(I) Local computer (laptop or desktop)	(I) Local computer (laptop or desktop)
(I) Local computer (laptop or desktop) (II) On premise high performance computer	(I) Local computer (laptop or desktop) (II) On premise high performance computer	(I) Local computer (laptop or desktop) (II) On premise high performance computer
(I) Local computer (laptop or desktop)	(I) Local computer (laptop or desktop)	(I) Local computer (laptop or desktop)
(V) Not applicable	(V) Not applicable	(V) Not applicable
(V) Not applicable	(I) Local computer (laptop or desktop)	(I) Local computer (laptop or desktop)
(I) Local computer (laptop or desktop)	(I) Local computer (laptop or desktop)	(I) Local computer (laptop or desktop)
(I) Local computer (laptop or desktop)	(I) Local computer (laptop or desktop)	(I) Local computer (laptop or desktop)
(I) Local computer (laptop or desktop)	(I) Local computer (laptop or desktop)	(I) Local computer (laptop or desktop)
(I) Local computer (laptop or desktop)	(I) Local computer (laptop or desktop)	(I) Local computer (laptop or desktop)
(I) Local computer (laptop or desktop)	(I) Local computer (laptop or desktop)	(I) Local computer (laptop or desktop)
(I) Local computer (laptop or desktop) (IV) Public cloud (Google Cloud, AWS, Microsoft Azure)	(I) Local computer (laptop or desktop) (IV) Public cloud (Google Cloud, AWS, Microsoft Azure)	(I) Local computer (laptop or desktop) (IV) Public cloud (Google Cloud, AWS, Microsoft Azure)
(I) Local computer (laptop or desktop)	(I) Local computer (laptop or desktop)	(I) Local computer (laptop or desktop)
(I) Local computer (laptop or desktop)	(I) Local computer (laptop or desktop)	(I) Local computer (laptop or desktop) (II) On premise high performance computer (III) Private cloud (IV) Public cloud (Google Cloud, AWS, Microsoft Azure)
(I) Local computer (laptop or desktop)	(I) Local computer (laptop or desktop)	(I) Local computer (laptop or desktop) (II) On premise high performance computer (III) Private cloud (IV) Public cloud (Google Cloud, AWS, Microsoft Azure)
(I) Local computer (laptop or desktop)	(I) Local computer (laptop or desktop)	(I) Local computer (laptop or desktop)
(I) Local computer (laptop or desktop)	(I) Local computer (laptop or desktop)	(I) Local computer (laptop or desktop)
(I) Local computer (laptop or desktop)	(I) Local computer (laptop or desktop) (IV) Public cloud (Google Cloud, AWS, Microsoft Azure) (VI) Other: Makes use of the Galaxy platform	(I) Local computer (laptop or desktop) (II) On premise high performance computer (III) Private cloud (IV) Public cloud (Google Cloud, AWS, Microsoft Azure)
(I) Local computer (laptop or desktop)	(I) Local computer (laptop or desktop)	(I) Local computer (laptop or desktop) (VI) Other: Course covers laboratory skills and post course needs would be in this area.
(I) Local computer (laptop or desktop)	(I) Local computer (laptop or desktop)	(I) Local computer (laptop or desktop)
(I) Local computer (laptop or desktop)	(I) Local computer (laptop or desktop)	(I) Local computer (laptop or desktop)
(I) Local computer (laptop or desktop)	(I) Local computer (laptop or desktop)	(I) Local computer (laptop or desktop)
(I) Local computer (laptop or desktop)	(I) Local computer (laptop or desktop)	(I) Local computer (laptop or desktop) (II) On premise high performance computer (III) Private cloud (IV) Public cloud (Google Cloud, AWS, Microsoft Azure)
(I) Local computer (laptop or desktop)	(I) Local computer (laptop or desktop)	(I) Local computer (laptop or desktop) (II) On premise high performance computer (III) Private cloud (IV) Public cloud (Google Cloud, AWS, Microsoft Azure)
(I) Local computer (laptop or desktop)	(I) Local computer (laptop or desktop)	(I) Local computer (laptop or desktop) (II) On premise high performance computer (III) Private cloud (IV) Public cloud (Google Cloud, AWS, Microsoft Azure)
(I) Local computer (laptop or desktop)	(VI) Other: While personal laptops could be used, course was designed so it can run offline as an analog workshop	(I) Local computer (laptop or desktop) (II) On premise high performance computer (III) Private cloud (IV) Public cloud (Google Cloud, AWS, Microsoft Azure) (VI) Other: The course covered topics in capacity building for both bioinformatics and laboratory. Participants would thus require a very broad set of resources depending on their role, needs, and area of research.
(I) Local computer (laptop or desktop)	(I) Local computer (laptop or desktop) (IV) Public cloud (Google Cloud, AWS, Microsoft Azure) (VI) Other: Public Cloud System- specifically Google Colaboratory	(I) Local computer (laptop or desktop) (IV) Public cloud (Google Cloud, AWS, Microsoft Azure) (VI) Other: Public Cloud System- specifically Google Colaboratory
(I) Local computer (laptop or desktop)	(I) Local computer (laptop or desktop) (II) On premise high performance computer (III) Private cloud (IV) Public cloud (Google Cloud, AWS, Microsoft Azure)	(II) On premise high performance computer (III) Private cloud (IV) Public cloud (Google Cloud, AWS, Microsoft Azure)
45	53	52	(I) Local computer (laptop or desktop)			(I) Local computer (laptop or desktop)	45	53	52
3	6	21	(II) On premise high performance computer			(II) On premise high performance computer	3	6	21
1	1	18	(III) Private cloud			(III) Private cloud	1	1	18
2	8	22	(IV) Public cloud (Google Cloud, AWS, Microsoft Azure)			(IV) Public cloud (Google Cloud, AWS, Microsoft Azure)	2	8	22
12	2	2	(V) Not applicable			(V) Not applicable	12	2	2
2	7	7	(VI) Other: Public Cloud System			(VI) Other: Public Cloud System	2	7	7
65	77	122
69.2308	68.8312	42.623
4.61538	7.79221	17.2131
		34.6154
3.07692	10.3896	18.0328
